# Supplementary material for: Hair-bundle proteomes of avian and mammalian inner-ear utricles
Source: Sci Data. 2015 Dec 8;2:150074. doi: 10.1038/sdata.2015.74 (PMC4672683; doi:10.1038/sdata.2015.74)
Supplement: Supplementary file 1 [file sdata201574-isa1.zip]

Archive with 3 entries (3 files):
- i_Investigation.txt
- s_study_Barr-Gilespie.txt
- a_assay_Barr-Gilespie.txt
