# Supplementary material for: Hair-bundle proteomes of avian and mammalian inner-ear utricles
Source: Sci Data. 2015 Dec 8;2:150074. doi: 10.1038/sdata.2015.74 (PMC4672683; doi:10.1038/sdata.2015.74)
Supplement: Supplementary file 1 [file sdata201574-isa1.zip › a_assay_Barr-Gilespie.txt]

Sample Name	Protocol REF	Parameter Value[peptide separation]	Parameter Value[peptide separation manufacturer]	Parameter Value[mass spectrometer]	Parameter Value[mass spectrometer manufacturer]	Protocol REF	Protocol REF	Assay Name	Raw Data File	Comment [Data Repository]	Comment [Data Record Accession]	Comment [Data Record URI]	Protocol REF	Derived Data File	Comment [Data Repository]	Comment [Data Record Accession]	Comment [Data Record URI]	Protocol REF	Protocol REF	Derived Data File	Comment [Data Repository]	Comment [Data Record Accession]	Comment [Data Record URI]
100 chick hair-bundle ear-equivalents pool A1	Ion-trap mass spectrometry	Agilent 1100 series capillary LC system	Agilent Technologies	LTQ linear ion trap mass spectrometer	Thermo Scientific	Peptide matching by Comet	Protein assembly by PAW	BUN_chick_LTQ_A1_1	CHI518_A_1_20090105_LT.RAW	ProteomeXchange	PXD002410	http://proteomecentral.proteomexchange.org/cgi/GetDataset?ID=PXD002410	Additional mass spectrometry data processing	Table S2	figshare	doi:10.6084/m9.figshare.1603458	http://dx.doi.org/10.6084/m9.figshare.1603458	Annotation	Comparison of datasets	Table S3	figshare	doi:10.6084/m9.figshare.1603457	http://dx.doi.org/10.6084/m9.figshare.1603457
100 chick hair-bundle ear-equivalents pool A1	Ion-trap mass spectrometry	Agilent 1100 series capillary LC system	Agilent Technologies	LTQ linear ion trap mass spectrometer	Thermo Scientific	Peptide matching by Comet	Protein assembly by PAW	BUN_chick_LTQ_A1_2	CHI518_A_2_20090105_LT.RAW	ProteomeXchange	PXD002410	http://proteomecentral.proteomexchange.org/cgi/GetDataset?ID=PXD002410	Additional mass spectrometry data processing	Table S2	figshare	doi:10.6084/m9.figshare.1603458	http://dx.doi.org/10.6084/m9.figshare.1603458	Annotation	Comparison of datasets	Table S3	figshare	doi:10.6084/m9.figshare.1603457	http://dx.doi.org/10.6084/m9.figshare.1603457
100 chick hair-bundle ear-equivalents pool A1	Ion-trap mass spectrometry	Agilent 1100 series capillary LC system	Agilent Technologies	LTQ linear ion trap mass spectrometer	Thermo Scientific	Peptide matching by Comet	Protein assembly by PAW	BUN_chick_LTQ_A1_3	CHI518_A_3_20090105_LT.RAW	ProteomeXchange	PXD002410	http://proteomecentral.proteomexchange.org/cgi/GetDataset?ID=PXD002410	Additional mass spectrometry data processing	Table S2	figshare	doi:10.6084/m9.figshare.1603458	http://dx.doi.org/10.6084/m9.figshare.1603458	Annotation	Comparison of datasets	Table S3	figshare	doi:10.6084/m9.figshare.1603457	http://dx.doi.org/10.6084/m9.figshare.1603457
100 chick hair-bundle ear-equivalents pool A1	Ion-trap mass spectrometry	Agilent 1100 series capillary LC system	Agilent Technologies	LTQ linear ion trap mass spectrometer	Thermo Scientific	Peptide matching by Comet	Protein assembly by PAW	BUN_chick_LTQ_A1_4	CHI518_A_4_20090105_LT.RAW	ProteomeXchange	PXD002410	http://proteomecentral.proteomexchange.org/cgi/GetDataset?ID=PXD002410	Additional mass spectrometry data processing	Table S2	figshare	doi:10.6084/m9.figshare.1603458	http://dx.doi.org/10.6084/m9.figshare.1603458	Annotation	Comparison of datasets	Table S3	figshare	doi:10.6084/m9.figshare.1603457	http://dx.doi.org/10.6084/m9.figshare.1603457
100 chick hair-bundle ear-equivalents pool A1	Ion-trap mass spectrometry	Agilent 1100 series capillary LC system	Agilent Technologies	LTQ linear ion trap mass spectrometer	Thermo Scientific	Peptide matching by Comet	Protein assembly by PAW	BUN_chick_LTQ_A1_5	CHI518_A_5_20090105_LT.RAW	ProteomeXchange	PXD002410	http://proteomecentral.proteomexchange.org/cgi/GetDataset?ID=PXD002410	Additional mass spectrometry data processing	Table S2	figshare	doi:10.6084/m9.figshare.1603458	http://dx.doi.org/10.6084/m9.figshare.1603458	Annotation	Comparison of datasets	Table S3	figshare	doi:10.6084/m9.figshare.1603457	http://dx.doi.org/10.6084/m9.figshare.1603457
100 chick hair-bundle ear-equivalents pool A1	Ion-trap mass spectrometry	Agilent 1100 series capillary LC system	Agilent Technologies	LTQ linear ion trap mass spectrometer	Thermo Scientific	Peptide matching by Comet	Protein assembly by PAW	BUN_chick_LTQ_A1_6	CHI518_A_6_20090105_LT.RAW	ProteomeXchange	PXD002410	http://proteomecentral.proteomexchange.org/cgi/GetDataset?ID=PXD002410	Additional mass spectrometry data processing	Table S2	figshare	doi:10.6084/m9.figshare.1603458	http://dx.doi.org/10.6084/m9.figshare.1603458	Annotation	Comparison of datasets	Table S3	figshare	doi:10.6084/m9.figshare.1603457	http://dx.doi.org/10.6084/m9.figshare.1603457
100 chick hair-bundle ear-equivalents pool B1	Ion-trap mass spectrometry	Agilent 1100 series capillary LC system	Agilent Technologies	LTQ linear ion trap mass spectrometer	Thermo Scientific	Peptide matching by Comet	Protein assembly by PAW	BUN_chick_LTQ_B1_1	CHI518_B_1_20090106_LT.RAW	ProteomeXchange	PXD002410	http://proteomecentral.proteomexchange.org/cgi/GetDataset?ID=PXD002410	Additional mass spectrometry data processing	Table S2	figshare	doi:10.6084/m9.figshare.1603458	http://dx.doi.org/10.6084/m9.figshare.1603458	Annotation	Comparison of datasets	Table S3	figshare	doi:10.6084/m9.figshare.1603457	http://dx.doi.org/10.6084/m9.figshare.1603457
100 chick hair-bundle ear-equivalents pool B1	Ion-trap mass spectrometry	Agilent 1100 series capillary LC system	Agilent Technologies	LTQ linear ion trap mass spectrometer	Thermo Scientific	Peptide matching by Comet	Protein assembly by PAW	BUN_chick_LTQ_B1_2	CHI518_B_2_20090106_LT.RAW	ProteomeXchange	PXD002410	http://proteomecentral.proteomexchange.org/cgi/GetDataset?ID=PXD002410	Additional mass spectrometry data processing	Table S2	figshare	doi:10.6084/m9.figshare.1603458	http://dx.doi.org/10.6084/m9.figshare.1603458	Annotation	Comparison of datasets	Table S3	figshare	doi:10.6084/m9.figshare.1603457	http://dx.doi.org/10.6084/m9.figshare.1603457
100 chick hair-bundle ear-equivalents pool B1	Ion-trap mass spectrometry	Agilent 1100 series capillary LC system	Agilent Technologies	LTQ linear ion trap mass spectrometer	Thermo Scientific	Peptide matching by Comet	Protein assembly by PAW	BUN_chick_LTQ_B1_3	CHI518_B_3_20090106_LT.RAW	ProteomeXchange	PXD002410	http://proteomecentral.proteomexchange.org/cgi/GetDataset?ID=PXD002410	Additional mass spectrometry data processing	Table S2	figshare	doi:10.6084/m9.figshare.1603458	http://dx.doi.org/10.6084/m9.figshare.1603458	Annotation	Comparison of datasets	Table S3	figshare	doi:10.6084/m9.figshare.1603457	http://dx.doi.org/10.6084/m9.figshare.1603457
100 chick hair-bundle ear-equivalents pool B1	Ion-trap mass spectrometry	Agilent 1100 series capillary LC system	Agilent Technologies	LTQ linear ion trap mass spectrometer	Thermo Scientific	Peptide matching by Comet	Protein assembly by PAW	BUN_chick_LTQ_B1_4	CHI518_B_4_20090106_LT.RAW	ProteomeXchange	PXD002410	http://proteomecentral.proteomexchange.org/cgi/GetDataset?ID=PXD002410	Additional mass spectrometry data processing	Table S2	figshare	doi:10.6084/m9.figshare.1603458	http://dx.doi.org/10.6084/m9.figshare.1603458	Annotation	Comparison of datasets	Table S3	figshare	doi:10.6084/m9.figshare.1603457	http://dx.doi.org/10.6084/m9.figshare.1603457
100 chick hair-bundle ear-equivalents pool B1	Ion-trap mass spectrometry	Agilent 1100 series capillary LC system	Agilent Technologies	LTQ linear ion trap mass spectrometer	Thermo Scientific	Peptide matching by Comet	Protein assembly by PAW	BUN_chick_LTQ_B1_5	CHI518_B_5_20090106_LT.RAW	ProteomeXchange	PXD002410	http://proteomecentral.proteomexchange.org/cgi/GetDataset?ID=PXD002410	Additional mass spectrometry data processing	Table S2	figshare	doi:10.6084/m9.figshare.1603458	http://dx.doi.org/10.6084/m9.figshare.1603458	Annotation	Comparison of datasets	Table S3	figshare	doi:10.6084/m9.figshare.1603457	http://dx.doi.org/10.6084/m9.figshare.1603457
100 chick hair-bundle ear-equivalents pool B1	Ion-trap mass spectrometry	Agilent 1100 series capillary LC system	Agilent Technologies	LTQ linear ion trap mass spectrometer	Thermo Scientific	Peptide matching by Comet	Protein assembly by PAW	BUN_chick_LTQ_B1_6	CHI518_B_6_20090106_LT.RAW	ProteomeXchange	PXD002410	http://proteomecentral.proteomexchange.org/cgi/GetDataset?ID=PXD002410	Additional mass spectrometry data processing	Table S2	figshare	doi:10.6084/m9.figshare.1603458	http://dx.doi.org/10.6084/m9.figshare.1603458	Annotation	Comparison of datasets	Table S3	figshare	doi:10.6084/m9.figshare.1603457	http://dx.doi.org/10.6084/m9.figshare.1603457
100 chick hair-bundle ear-equivalents pool C1	Ion-trap mass spectrometry	Agilent 1100 series capillary LC system	Agilent Technologies	LTQ linear ion trap mass spectrometer	Thermo Scientific	Peptide matching by Comet	Protein assembly by PAW	BUN_chick_LTQ_C1_1	CHI518_C_1_20090106_LT.RAW	ProteomeXchange	PXD002410	http://proteomecentral.proteomexchange.org/cgi/GetDataset?ID=PXD002410	Additional mass spectrometry data processing	Table S2	figshare	doi:10.6084/m9.figshare.1603458	http://dx.doi.org/10.6084/m9.figshare.1603458	Annotation	Comparison of datasets	Table S3	figshare	doi:10.6084/m9.figshare.1603457	http://dx.doi.org/10.6084/m9.figshare.1603457
100 chick hair-bundle ear-equivalents pool C1	Ion-trap mass spectrometry	Agilent 1100 series capillary LC system	Agilent Technologies	LTQ linear ion trap mass spectrometer	Thermo Scientific	Peptide matching by Comet	Protein assembly by PAW	BUN_chick_LTQ_C1_2	CHI518_C_2_20090106_LT.RAW	ProteomeXchange	PXD002410	http://proteomecentral.proteomexchange.org/cgi/GetDataset?ID=PXD002410	Additional mass spectrometry data processing	Table S2	figshare	doi:10.6084/m9.figshare.1603458	http://dx.doi.org/10.6084/m9.figshare.1603458	Annotation	Comparison of datasets	Table S3	figshare	doi:10.6084/m9.figshare.1603457	http://dx.doi.org/10.6084/m9.figshare.1603457
100 chick hair-bundle ear-equivalents pool C1	Ion-trap mass spectrometry	Agilent 1100 series capillary LC system	Agilent Technologies	LTQ linear ion trap mass spectrometer	Thermo Scientific	Peptide matching by Comet	Protein assembly by PAW	BUN_chick_LTQ_C1_3	CHI518_C_3_20090106_LT.RAW	ProteomeXchange	PXD002410	http://proteomecentral.proteomexchange.org/cgi/GetDataset?ID=PXD002410	Additional mass spectrometry data processing	Table S2	figshare	doi:10.6084/m9.figshare.1603458	http://dx.doi.org/10.6084/m9.figshare.1603458	Annotation	Comparison of datasets	Table S3	figshare	doi:10.6084/m9.figshare.1603457	http://dx.doi.org/10.6084/m9.figshare.1603457
100 chick hair-bundle ear-equivalents pool C1	Ion-trap mass spectrometry	Agilent 1100 series capillary LC system	Agilent Technologies	LTQ linear ion trap mass spectrometer	Thermo Scientific	Peptide matching by Comet	Protein assembly by PAW	BUN_chick_LTQ_C1_4	CHI518_C_4_20090106_LT.RAW	ProteomeXchange	PXD002410	http://proteomecentral.proteomexchange.org/cgi/GetDataset?ID=PXD002410	Additional mass spectrometry data processing	Table S2	figshare	doi:10.6084/m9.figshare.1603458	http://dx.doi.org/10.6084/m9.figshare.1603458	Annotation	Comparison of datasets	Table S3	figshare	doi:10.6084/m9.figshare.1603457	http://dx.doi.org/10.6084/m9.figshare.1603457
100 chick hair-bundle ear-equivalents pool C1	Ion-trap mass spectrometry	Agilent 1100 series capillary LC system	Agilent Technologies	LTQ linear ion trap mass spectrometer	Thermo Scientific	Peptide matching by Comet	Protein assembly by PAW	BUN_chick_LTQ_C1_5	CHI518_C_5_20090106_LT.RAW	ProteomeXchange	PXD002410	http://proteomecentral.proteomexchange.org/cgi/GetDataset?ID=PXD002410	Additional mass spectrometry data processing	Table S2	figshare	doi:10.6084/m9.figshare.1603458	http://dx.doi.org/10.6084/m9.figshare.1603458	Annotation	Comparison of datasets	Table S3	figshare	doi:10.6084/m9.figshare.1603457	http://dx.doi.org/10.6084/m9.figshare.1603457
100 chick hair-bundle ear-equivalents pool C1	Ion-trap mass spectrometry	Agilent 1100 series capillary LC system	Agilent Technologies	LTQ linear ion trap mass spectrometer	Thermo Scientific	Peptide matching by Comet	Protein assembly by PAW	BUN_chick_LTQ_C1_6	CHI518_C_6_20090106_LT.RAW	ProteomeXchange	PXD002410	http://proteomecentral.proteomexchange.org/cgi/GetDataset?ID=PXD002410	Additional mass spectrometry data processing	Table S2	figshare	doi:10.6084/m9.figshare.1603458	http://dx.doi.org/10.6084/m9.figshare.1603458	Annotation	Comparison of datasets	Table S3	figshare	doi:10.6084/m9.figshare.1603457	http://dx.doi.org/10.6084/m9.figshare.1603457
100 chick hair-bundle ear-equivalents pool D1	Ion-trap mass spectrometry	Agilent 1100 series capillary LC system	Agilent Technologies	LTQ linear ion trap mass spectrometer	Thermo Scientific	Peptide matching by Comet	Protein assembly by PAW	BUN_chick_LTQ_D1_1	CHI518_D_1_20090129_LT.RAW	ProteomeXchange	PXD002410	http://proteomecentral.proteomexchange.org/cgi/GetDataset?ID=PXD002410	Additional mass spectrometry data processing	Table S2	figshare	doi:10.6084/m9.figshare.1603458	http://dx.doi.org/10.6084/m9.figshare.1603458	Annotation	Comparison of datasets	Table S3	figshare	doi:10.6084/m9.figshare.1603457	http://dx.doi.org/10.6084/m9.figshare.1603457
100 chick hair-bundle ear-equivalents pool D1	Ion-trap mass spectrometry	Agilent 1100 series capillary LC system	Agilent Technologies	LTQ linear ion trap mass spectrometer	Thermo Scientific	Peptide matching by Comet	Protein assembly by PAW	BUN_chick_LTQ_D1_2	CHI518_D_2_20090129_LT.RAW	ProteomeXchange	PXD002410	http://proteomecentral.proteomexchange.org/cgi/GetDataset?ID=PXD002410	Additional mass spectrometry data processing	Table S2	figshare	doi:10.6084/m9.figshare.1603458	http://dx.doi.org/10.6084/m9.figshare.1603458	Annotation	Comparison of datasets	Table S3	figshare	doi:10.6084/m9.figshare.1603457	http://dx.doi.org/10.6084/m9.figshare.1603457
100 chick hair-bundle ear-equivalents pool D1	Ion-trap mass spectrometry	Agilent 1100 series capillary LC system	Agilent Technologies	LTQ linear ion trap mass spectrometer	Thermo Scientific	Peptide matching by Comet	Protein assembly by PAW	BUN_chick_LTQ_D1_3	CHI518_D_3_20090129_LT.RAW	ProteomeXchange	PXD002410	http://proteomecentral.proteomexchange.org/cgi/GetDataset?ID=PXD002410	Additional mass spectrometry data processing	Table S2	figshare	doi:10.6084/m9.figshare.1603458	http://dx.doi.org/10.6084/m9.figshare.1603458	Annotation	Comparison of datasets	Table S3	figshare	doi:10.6084/m9.figshare.1603457	http://dx.doi.org/10.6084/m9.figshare.1603457
100 chick hair-bundle ear-equivalents pool D1	Ion-trap mass spectrometry	Agilent 1100 series capillary LC system	Agilent Technologies	LTQ linear ion trap mass spectrometer	Thermo Scientific	Peptide matching by Comet	Protein assembly by PAW	BUN_chick_LTQ_D1_4	CHI518_D_4_20090129_LT.RAW	ProteomeXchange	PXD002410	http://proteomecentral.proteomexchange.org/cgi/GetDataset?ID=PXD002410	Additional mass spectrometry data processing	Table S2	figshare	doi:10.6084/m9.figshare.1603458	http://dx.doi.org/10.6084/m9.figshare.1603458	Annotation	Comparison of datasets	Table S3	figshare	doi:10.6084/m9.figshare.1603457	http://dx.doi.org/10.6084/m9.figshare.1603457
100 chick hair-bundle ear-equivalents pool D1	Ion-trap mass spectrometry	Agilent 1100 series capillary LC system	Agilent Technologies	LTQ linear ion trap mass spectrometer	Thermo Scientific	Peptide matching by Comet	Protein assembly by PAW	BUN_chick_LTQ_D1_5	CHI518_D_5_20090129_LT.RAW	ProteomeXchange	PXD002410	http://proteomecentral.proteomexchange.org/cgi/GetDataset?ID=PXD002410	Additional mass spectrometry data processing	Table S2	figshare	doi:10.6084/m9.figshare.1603458	http://dx.doi.org/10.6084/m9.figshare.1603458	Annotation	Comparison of datasets	Table S3	figshare	doi:10.6084/m9.figshare.1603457	http://dx.doi.org/10.6084/m9.figshare.1603457
100 chick hair-bundle ear-equivalents pool D1	Ion-trap mass spectrometry	Agilent 1100 series capillary LC system	Agilent Technologies	LTQ linear ion trap mass spectrometer	Thermo Scientific	Peptide matching by Comet	Protein assembly by PAW	BUN_chick_LTQ_D1_6	CHI518_D_6_20090129_LT.RAW	ProteomeXchange	PXD002410	http://proteomecentral.proteomexchange.org/cgi/GetDataset?ID=PXD002410	Additional mass spectrometry data processing	Table S2	figshare	doi:10.6084/m9.figshare.1603458	http://dx.doi.org/10.6084/m9.figshare.1603458	Annotation	Comparison of datasets	Table S3	figshare	doi:10.6084/m9.figshare.1603457	http://dx.doi.org/10.6084/m9.figshare.1603457
100 chick hair-bundle ear-equivalents pool E1	Ion-trap mass spectrometry	Agilent 1100 series capillary LC system	Agilent Technologies	LTQ linear ion trap mass spectrometer	Thermo Scientific	Peptide matching by Comet	Protein assembly by PAW	BUN_chick_LTQ_E1_1	CHI518_E_1_20090130_LT.RAW	ProteomeXchange	PXD002410	http://proteomecentral.proteomexchange.org/cgi/GetDataset?ID=PXD002410	Additional mass spectrometry data processing	Table S2	figshare	doi:10.6084/m9.figshare.1603458	http://dx.doi.org/10.6084/m9.figshare.1603458	Annotation	Comparison of datasets	Table S3	figshare	doi:10.6084/m9.figshare.1603457	http://dx.doi.org/10.6084/m9.figshare.1603457
100 chick hair-bundle ear-equivalents pool E1	Ion-trap mass spectrometry	Agilent 1100 series capillary LC system	Agilent Technologies	LTQ linear ion trap mass spectrometer	Thermo Scientific	Peptide matching by Comet	Protein assembly by PAW	BUN_chick_LTQ_E11_2	CHI518_E_2_20090130_LT.RAW	ProteomeXchange	PXD002410	http://proteomecentral.proteomexchange.org/cgi/GetDataset?ID=PXD002410	Additional mass spectrometry data processing	Table S2	figshare	doi:10.6084/m9.figshare.1603458	http://dx.doi.org/10.6084/m9.figshare.1603458	Annotation	Comparison of datasets	Table S3	figshare	doi:10.6084/m9.figshare.1603457	http://dx.doi.org/10.6084/m9.figshare.1603457
100 chick hair-bundle ear-equivalents pool E1	Ion-trap mass spectrometry	Agilent 1100 series capillary LC system	Agilent Technologies	LTQ linear ion trap mass spectrometer	Thermo Scientific	Peptide matching by Comet	Protein assembly by PAW	BUN_chick_LTQ_E1_3	CHI518_E_3_20090130_LT.RAW	ProteomeXchange	PXD002410	http://proteomecentral.proteomexchange.org/cgi/GetDataset?ID=PXD002410	Additional mass spectrometry data processing	Table S2	figshare	doi:10.6084/m9.figshare.1603458	http://dx.doi.org/10.6084/m9.figshare.1603458	Annotation	Comparison of datasets	Table S3	figshare	doi:10.6084/m9.figshare.1603457	http://dx.doi.org/10.6084/m9.figshare.1603457
100 chick hair-bundle ear-equivalents pool E1	Ion-trap mass spectrometry	Agilent 1100 series capillary LC system	Agilent Technologies	LTQ linear ion trap mass spectrometer	Thermo Scientific	Peptide matching by Comet	Protein assembly by PAW	BUN_chick_LTQ_E1_4	CHI518_E_4_20090130_LT.RAW	ProteomeXchange	PXD002410	http://proteomecentral.proteomexchange.org/cgi/GetDataset?ID=PXD002410	Additional mass spectrometry data processing	Table S2	figshare	doi:10.6084/m9.figshare.1603458	http://dx.doi.org/10.6084/m9.figshare.1603458	Annotation	Comparison of datasets	Table S3	figshare	doi:10.6084/m9.figshare.1603457	http://dx.doi.org/10.6084/m9.figshare.1603457
100 chick hair-bundle ear-equivalents pool E1	Ion-trap mass spectrometry	Agilent 1100 series capillary LC system	Agilent Technologies	LTQ linear ion trap mass spectrometer	Thermo Scientific	Peptide matching by Comet	Protein assembly by PAW	BUN_chick_LTQ_E1_5	CHI518_E_5_20090130_LT.RAW	ProteomeXchange	PXD002410	http://proteomecentral.proteomexchange.org/cgi/GetDataset?ID=PXD002410	Additional mass spectrometry data processing	Table S2	figshare	doi:10.6084/m9.figshare.1603458	http://dx.doi.org/10.6084/m9.figshare.1603458	Annotation	Comparison of datasets	Table S3	figshare	doi:10.6084/m9.figshare.1603457	http://dx.doi.org/10.6084/m9.figshare.1603457
100 chick hair-bundle ear-equivalents pool E1	Ion-trap mass spectrometry	Agilent 1100 series capillary LC system	Agilent Technologies	LTQ linear ion trap mass spectrometer	Thermo Scientific	Peptide matching by Comet	Protein assembly by PAW	BUN_chick_LTQ_E1_6	CHI518_E_6_20090130_LT.RAW	ProteomeXchange	PXD002410	http://proteomecentral.proteomexchange.org/cgi/GetDataset?ID=PXD002410	Additional mass spectrometry data processing	Table S2	figshare	doi:10.6084/m9.figshare.1603458	http://dx.doi.org/10.6084/m9.figshare.1603458	Annotation	Comparison of datasets	Table S3	figshare	doi:10.6084/m9.figshare.1603457	http://dx.doi.org/10.6084/m9.figshare.1603457
100 chick hair-bundle ear-equivalents pool F1	Ion-trap mass spectrometry	Agilent 1100 series capillary LC system	Agilent Technologies	LTQ linear ion trap mass spectrometer	Thermo Scientific	Peptide matching by Comet	Protein assembly by PAW	BUN_chick_LTQ_F1_1	CHI518_F_1_20090201_LT.RAW	ProteomeXchange	PXD002410	http://proteomecentral.proteomexchange.org/cgi/GetDataset?ID=PXD002410	Additional mass spectrometry data processing	Table S2	figshare	doi:10.6084/m9.figshare.1603458	http://dx.doi.org/10.6084/m9.figshare.1603458	Annotation	Comparison of datasets	Table S3	figshare	doi:10.6084/m9.figshare.1603457	http://dx.doi.org/10.6084/m9.figshare.1603457
100 chick hair-bundle ear-equivalents pool F1	Ion-trap mass spectrometry	Agilent 1100 series capillary LC system	Agilent Technologies	LTQ linear ion trap mass spectrometer	Thermo Scientific	Peptide matching by Comet	Protein assembly by PAW	BUN_chick_LTQ_F1_2	CHI518_F_2_20090201_LT.RAW	ProteomeXchange	PXD002410	http://proteomecentral.proteomexchange.org/cgi/GetDataset?ID=PXD002410	Additional mass spectrometry data processing	Table S2	figshare	doi:10.6084/m9.figshare.1603458	http://dx.doi.org/10.6084/m9.figshare.1603458	Annotation	Comparison of datasets	Table S3	figshare	doi:10.6084/m9.figshare.1603457	http://dx.doi.org/10.6084/m9.figshare.1603457
100 chick hair-bundle ear-equivalents pool F1	Ion-trap mass spectrometry	Agilent 1100 series capillary LC system	Agilent Technologies	LTQ linear ion trap mass spectrometer	Thermo Scientific	Peptide matching by Comet	Protein assembly by PAW	BUN_chick_LTQ_F1_3	CHI518_F_3_20090201_LT.RAW	ProteomeXchange	PXD002410	http://proteomecentral.proteomexchange.org/cgi/GetDataset?ID=PXD002410	Additional mass spectrometry data processing	Table S2	figshare	doi:10.6084/m9.figshare.1603458	http://dx.doi.org/10.6084/m9.figshare.1603458	Annotation	Comparison of datasets	Table S3	figshare	doi:10.6084/m9.figshare.1603457	http://dx.doi.org/10.6084/m9.figshare.1603457
100 chick hair-bundle ear-equivalents pool F1	Ion-trap mass spectrometry	Agilent 1100 series capillary LC system	Agilent Technologies	LTQ linear ion trap mass spectrometer	Thermo Scientific	Peptide matching by Comet	Protein assembly by PAW	BUN_chick_LTQ_F1_4	CHI518_F_4_20090201_LT.RAW	ProteomeXchange	PXD002410	http://proteomecentral.proteomexchange.org/cgi/GetDataset?ID=PXD002410	Additional mass spectrometry data processing	Table S2	figshare	doi:10.6084/m9.figshare.1603458	http://dx.doi.org/10.6084/m9.figshare.1603458	Annotation	Comparison of datasets	Table S3	figshare	doi:10.6084/m9.figshare.1603457	http://dx.doi.org/10.6084/m9.figshare.1603457
100 chick hair-bundle ear-equivalents pool F1	Ion-trap mass spectrometry	Agilent 1100 series capillary LC system	Agilent Technologies	LTQ linear ion trap mass spectrometer	Thermo Scientific	Peptide matching by Comet	Protein assembly by PAW	BUN_chick_LTQ_F1_5	CHI518_F_5_20090201_LT.RAW	ProteomeXchange	PXD002410	http://proteomecentral.proteomexchange.org/cgi/GetDataset?ID=PXD002410	Additional mass spectrometry data processing	Table S2	figshare	doi:10.6084/m9.figshare.1603458	http://dx.doi.org/10.6084/m9.figshare.1603458	Annotation	Comparison of datasets	Table S3	figshare	doi:10.6084/m9.figshare.1603457	http://dx.doi.org/10.6084/m9.figshare.1603457
100 chick hair-bundle ear-equivalents pool F1	Ion-trap mass spectrometry	Agilent 1100 series capillary LC system	Agilent Technologies	LTQ linear ion trap mass spectrometer	Thermo Scientific	Peptide matching by Comet	Protein assembly by PAW	BUN_chick_LTQ_F1_6	CHI518_F_6_20090201_LT.RAW	ProteomeXchange	PXD002410	http://proteomecentral.proteomexchange.org/cgi/GetDataset?ID=PXD002410	Additional mass spectrometry data processing	Table S2	figshare	doi:10.6084/m9.figshare.1603458	http://dx.doi.org/10.6084/m9.figshare.1603458	Annotation	Comparison of datasets	Table S3	figshare	doi:10.6084/m9.figshare.1603457	http://dx.doi.org/10.6084/m9.figshare.1603457
100 chick hair-bundle ear-equivalents pool G1	Ion-trap mass spectrometry	Agilent 1100 series capillary LC system	Agilent Technologies	LTQ linear ion trap mass spectrometer	Thermo Scientific	Peptide matching by Comet	Protein assembly by PAW	BUN_chick_LTQ_G1_1	CHI569_1-90%_20090327_LT.RAW	ProteomeXchange	PXD002410	http://proteomecentral.proteomexchange.org/cgi/GetDataset?ID=PXD002410	Additional mass spectrometry data processing	Table S2	figshare	doi:10.6084/m9.figshare.1603458	http://dx.doi.org/10.6084/m9.figshare.1603458	Annotation	Comparison of datasets	Table S3	figshare	doi:10.6084/m9.figshare.1603457	http://dx.doi.org/10.6084/m9.figshare.1603457
100 chick hair-bundle ear-equivalents pool G1	Ion-trap mass spectrometry	Agilent 1100 series capillary LC system	Agilent Technologies	LTQ linear ion trap mass spectrometer	Thermo Scientific	Peptide matching by Comet	Protein assembly by PAW	BUN_chick_LTQ_G1_2	CHI569_2-90%_20090327_LT.RAW	ProteomeXchange	PXD002410	http://proteomecentral.proteomexchange.org/cgi/GetDataset?ID=PXD002410	Additional mass spectrometry data processing	Table S2	figshare	doi:10.6084/m9.figshare.1603458	http://dx.doi.org/10.6084/m9.figshare.1603458	Annotation	Comparison of datasets	Table S3	figshare	doi:10.6084/m9.figshare.1603457	http://dx.doi.org/10.6084/m9.figshare.1603457
100 chick hair-bundle ear-equivalents pool G1	Ion-trap mass spectrometry	Agilent 1100 series capillary LC system	Agilent Technologies	LTQ linear ion trap mass spectrometer	Thermo Scientific	Peptide matching by Comet	Protein assembly by PAW	BUN_chick_LTQ_G1_3	CHI569_3-90%_20090327_LT.RAW	ProteomeXchange	PXD002410	http://proteomecentral.proteomexchange.org/cgi/GetDataset?ID=PXD002410	Additional mass spectrometry data processing	Table S2	figshare	doi:10.6084/m9.figshare.1603458	http://dx.doi.org/10.6084/m9.figshare.1603458	Annotation	Comparison of datasets	Table S3	figshare	doi:10.6084/m9.figshare.1603457	http://dx.doi.org/10.6084/m9.figshare.1603457
100 chick hair-bundle ear-equivalents pool G1	Ion-trap mass spectrometry	Agilent 1100 series capillary LC system	Agilent Technologies	LTQ linear ion trap mass spectrometer	Thermo Scientific	Peptide matching by Comet	Protein assembly by PAW	BUN_chick_LTQ_G1_4	CHI569_4-90%_20090327_LT.RAW	ProteomeXchange	PXD002410	http://proteomecentral.proteomexchange.org/cgi/GetDataset?ID=PXD002410	Additional mass spectrometry data processing	Table S2	figshare	doi:10.6084/m9.figshare.1603458	http://dx.doi.org/10.6084/m9.figshare.1603458	Annotation	Comparison of datasets	Table S3	figshare	doi:10.6084/m9.figshare.1603457	http://dx.doi.org/10.6084/m9.figshare.1603457
100 chick hair-bundle ear-equivalents pool G1	Ion-trap mass spectrometry	Agilent 1100 series capillary LC system	Agilent Technologies	LTQ linear ion trap mass spectrometer	Thermo Scientific	Peptide matching by Comet	Protein assembly by PAW	BUN_chick_LTQ_G1_5	CHI569_5-90%_20090327_LT.RAW	ProteomeXchange	PXD002410	http://proteomecentral.proteomexchange.org/cgi/GetDataset?ID=PXD002410	Additional mass spectrometry data processing	Table S2	figshare	doi:10.6084/m9.figshare.1603458	http://dx.doi.org/10.6084/m9.figshare.1603458	Annotation	Comparison of datasets	Table S3	figshare	doi:10.6084/m9.figshare.1603457	http://dx.doi.org/10.6084/m9.figshare.1603457
100 chick hair-bundle ear-equivalents pool G1	Ion-trap mass spectrometry	Agilent 1100 series capillary LC system	Agilent Technologies	LTQ linear ion trap mass spectrometer	Thermo Scientific	Peptide matching by Comet	Protein assembly by PAW	BUN_chick_LTQ_G1_6	CHI569_6-90%_20090327_LT.RAW	ProteomeXchange	PXD002410	http://proteomecentral.proteomexchange.org/cgi/GetDataset?ID=PXD002410	Additional mass spectrometry data processing	Table S2	figshare	doi:10.6084/m9.figshare.1603458	http://dx.doi.org/10.6084/m9.figshare.1603458	Annotation	Comparison of datasets	Table S3	figshare	doi:10.6084/m9.figshare.1603457	http://dx.doi.org/10.6084/m9.figshare.1603457
100 chick hair-bundle ear-equivalents pool H1	Ion-trap mass spectrometry	Agilent 1100 series capillary LC system	Agilent Technologies	LTQ linear ion trap mass spectrometer	Thermo Scientific	Peptide matching by Comet	Protein assembly by PAW	BUN_chick_LTQ_H1_1	CHI569_B_1_20090402_LT.RAW	ProteomeXchange	PXD002410	http://proteomecentral.proteomexchange.org/cgi/GetDataset?ID=PXD002410	Additional mass spectrometry data processing	Table S2	figshare	doi:10.6084/m9.figshare.1603458	http://dx.doi.org/10.6084/m9.figshare.1603458	Annotation	Comparison of datasets	Table S3	figshare	doi:10.6084/m9.figshare.1603457	http://dx.doi.org/10.6084/m9.figshare.1603457
100 chick hair-bundle ear-equivalents pool H1	Ion-trap mass spectrometry	Agilent 1100 series capillary LC system	Agilent Technologies	LTQ linear ion trap mass spectrometer	Thermo Scientific	Peptide matching by Comet	Protein assembly by PAW	BUN_chick_LTQ_H1_2	CHI569_B_2_20090402_LT.RAW	ProteomeXchange	PXD002410	http://proteomecentral.proteomexchange.org/cgi/GetDataset?ID=PXD002410	Additional mass spectrometry data processing	Table S2	figshare	doi:10.6084/m9.figshare.1603458	http://dx.doi.org/10.6084/m9.figshare.1603458	Annotation	Comparison of datasets	Table S3	figshare	doi:10.6084/m9.figshare.1603457	http://dx.doi.org/10.6084/m9.figshare.1603457
100 chick hair-bundle ear-equivalents pool H1	Ion-trap mass spectrometry	Agilent 1100 series capillary LC system	Agilent Technologies	LTQ linear ion trap mass spectrometer	Thermo Scientific	Peptide matching by Comet	Protein assembly by PAW	BUN_chick_LTQ_H1_3	CHI569_B_3_20090402_LT.RAW	ProteomeXchange	PXD002410	http://proteomecentral.proteomexchange.org/cgi/GetDataset?ID=PXD002410	Additional mass spectrometry data processing	Table S2	figshare	doi:10.6084/m9.figshare.1603458	http://dx.doi.org/10.6084/m9.figshare.1603458	Annotation	Comparison of datasets	Table S3	figshare	doi:10.6084/m9.figshare.1603457	http://dx.doi.org/10.6084/m9.figshare.1603457
100 chick hair-bundle ear-equivalents pool H1	Ion-trap mass spectrometry	Agilent 1100 series capillary LC system	Agilent Technologies	LTQ linear ion trap mass spectrometer	Thermo Scientific	Peptide matching by Comet	Protein assembly by PAW	BUN_chick_LTQ_H1_4	CHI569_B_4_20090402_LT.RAW	ProteomeXchange	PXD002410	http://proteomecentral.proteomexchange.org/cgi/GetDataset?ID=PXD002410	Additional mass spectrometry data processing	Table S2	figshare	doi:10.6084/m9.figshare.1603458	http://dx.doi.org/10.6084/m9.figshare.1603458	Annotation	Comparison of datasets	Table S3	figshare	doi:10.6084/m9.figshare.1603457	http://dx.doi.org/10.6084/m9.figshare.1603457
100 chick hair-bundle ear-equivalents pool H1	Ion-trap mass spectrometry	Agilent 1100 series capillary LC system	Agilent Technologies	LTQ linear ion trap mass spectrometer	Thermo Scientific	Peptide matching by Comet	Protein assembly by PAW	BUN_chick_LTQ_H1_5	CHI569_B_5_20090402_LT.RAW	ProteomeXchange	PXD002410	http://proteomecentral.proteomexchange.org/cgi/GetDataset?ID=PXD002410	Additional mass spectrometry data processing	Table S2	figshare	doi:10.6084/m9.figshare.1603458	http://dx.doi.org/10.6084/m9.figshare.1603458	Annotation	Comparison of datasets	Table S3	figshare	doi:10.6084/m9.figshare.1603457	http://dx.doi.org/10.6084/m9.figshare.1603457
100 chick hair-bundle ear-equivalents pool H1	Ion-trap mass spectrometry	Agilent 1100 series capillary LC system	Agilent Technologies	LTQ linear ion trap mass spectrometer	Thermo Scientific	Peptide matching by Comet	Protein assembly by PAW	BUN_chick_LTQ_H1_6	CHI569_B_6_20090402_LT.RAW	ProteomeXchange	PXD002410	http://proteomecentral.proteomexchange.org/cgi/GetDataset?ID=PXD002410	Additional mass spectrometry data processing	Table S2	figshare	doi:10.6084/m9.figshare.1603458	http://dx.doi.org/10.6084/m9.figshare.1603458	Annotation	Comparison of datasets	Table S3	figshare	doi:10.6084/m9.figshare.1603457	http://dx.doi.org/10.6084/m9.figshare.1603457
100 chick hair-bundle ear-equivalents pool I1	Ion-trap mass spectrometry	Agilent 1100 series capillary LC system	Agilent Technologies	LTQ linear ion trap mass spectrometer	Thermo Scientific	Peptide matching by Comet	Protein assembly by PAW	BUN_chick_LTQ_I1_1	CHI569_C_1_20090402_LT.RAW	ProteomeXchange	PXD002410	http://proteomecentral.proteomexchange.org/cgi/GetDataset?ID=PXD002410	Additional mass spectrometry data processing	Table S2	figshare	doi:10.6084/m9.figshare.1603458	http://dx.doi.org/10.6084/m9.figshare.1603458	Annotation	Comparison of datasets	Table S3	figshare	doi:10.6084/m9.figshare.1603457	http://dx.doi.org/10.6084/m9.figshare.1603457
100 chick hair-bundle ear-equivalents pool I1	Ion-trap mass spectrometry	Agilent 1100 series capillary LC system	Agilent Technologies	LTQ linear ion trap mass spectrometer	Thermo Scientific	Peptide matching by Comet	Protein assembly by PAW	BUN_chick_LTQ_I1_2	CHI569_C_2_20090402_LT.RAW	ProteomeXchange	PXD002410	http://proteomecentral.proteomexchange.org/cgi/GetDataset?ID=PXD002410	Additional mass spectrometry data processing	Table S2	figshare	doi:10.6084/m9.figshare.1603458	http://dx.doi.org/10.6084/m9.figshare.1603458	Annotation	Comparison of datasets	Table S3	figshare	doi:10.6084/m9.figshare.1603457	http://dx.doi.org/10.6084/m9.figshare.1603457
100 chick hair-bundle ear-equivalents pool I1	Ion-trap mass spectrometry	Agilent 1100 series capillary LC system	Agilent Technologies	LTQ linear ion trap mass spectrometer	Thermo Scientific	Peptide matching by Comet	Protein assembly by PAW	BUN_chick_LTQ_I1_3	CHI569_C_3_20090402_LT.RAW	ProteomeXchange	PXD002410	http://proteomecentral.proteomexchange.org/cgi/GetDataset?ID=PXD002410	Additional mass spectrometry data processing	Table S2	figshare	doi:10.6084/m9.figshare.1603458	http://dx.doi.org/10.6084/m9.figshare.1603458	Annotation	Comparison of datasets	Table S3	figshare	doi:10.6084/m9.figshare.1603457	http://dx.doi.org/10.6084/m9.figshare.1603457
100 chick hair-bundle ear-equivalents pool I1	Ion-trap mass spectrometry	Agilent 1100 series capillary LC system	Agilent Technologies	LTQ linear ion trap mass spectrometer	Thermo Scientific	Peptide matching by Comet	Protein assembly by PAW	BUN_chick_LTQ_I1_4	CHI569_C_4_20090402_LT.RAW	ProteomeXchange	PXD002410	http://proteomecentral.proteomexchange.org/cgi/GetDataset?ID=PXD002410	Additional mass spectrometry data processing	Table S2	figshare	doi:10.6084/m9.figshare.1603458	http://dx.doi.org/10.6084/m9.figshare.1603458	Annotation	Comparison of datasets	Table S3	figshare	doi:10.6084/m9.figshare.1603457	http://dx.doi.org/10.6084/m9.figshare.1603457
100 chick hair-bundle ear-equivalents pool I1	Ion-trap mass spectrometry	Agilent 1100 series capillary LC system	Agilent Technologies	LTQ linear ion trap mass spectrometer	Thermo Scientific	Peptide matching by Comet	Protein assembly by PAW	BUN_chick_LTQ_I1_5	CHI569_C_5_20090402_LT.RAW	ProteomeXchange	PXD002410	http://proteomecentral.proteomexchange.org/cgi/GetDataset?ID=PXD002410	Additional mass spectrometry data processing	Table S2	figshare	doi:10.6084/m9.figshare.1603458	http://dx.doi.org/10.6084/m9.figshare.1603458	Annotation	Comparison of datasets	Table S3	figshare	doi:10.6084/m9.figshare.1603457	http://dx.doi.org/10.6084/m9.figshare.1603457
100 chick hair-bundle ear-equivalents pool I1	Ion-trap mass spectrometry	Agilent 1100 series capillary LC system	Agilent Technologies	LTQ linear ion trap mass spectrometer	Thermo Scientific	Peptide matching by Comet	Protein assembly by PAW	BUN_chick_LTQ_I1_6	CHI569_C_6_20090402_LT.RAW	ProteomeXchange	PXD002410	http://proteomecentral.proteomexchange.org/cgi/GetDataset?ID=PXD002410	Additional mass spectrometry data processing	Table S2	figshare	doi:10.6084/m9.figshare.1603458	http://dx.doi.org/10.6084/m9.figshare.1603458	Annotation	Comparison of datasets	Table S3	figshare	doi:10.6084/m9.figshare.1603457	http://dx.doi.org/10.6084/m9.figshare.1603457
100 chick hair-bundle ear-equivalents pool J1	Ion-trap mass spectrometry	Agilent 1100 series capillary LC system	Agilent Technologies	LTQ linear ion trap mass spectrometer	Thermo Scientific	Peptide matching by Comet	Protein assembly by PAW	BUN_chick_LTQ_J1_1	CHI569_D_1_20090407_LT.RAW	ProteomeXchange	PXD002410	http://proteomecentral.proteomexchange.org/cgi/GetDataset?ID=PXD002410	Additional mass spectrometry data processing	Table S2	figshare	doi:10.6084/m9.figshare.1603458	http://dx.doi.org/10.6084/m9.figshare.1603458	Annotation	Comparison of datasets	Table S3	figshare	doi:10.6084/m9.figshare.1603457	http://dx.doi.org/10.6084/m9.figshare.1603457
100 chick hair-bundle ear-equivalents pool J1	Ion-trap mass spectrometry	Agilent 1100 series capillary LC system	Agilent Technologies	LTQ linear ion trap mass spectrometer	Thermo Scientific	Peptide matching by Comet	Protein assembly by PAW	BUN_chick_LTQ_J1_2	CHI569_D_2_20090407_LT.RAW	ProteomeXchange	PXD002410	http://proteomecentral.proteomexchange.org/cgi/GetDataset?ID=PXD002410	Additional mass spectrometry data processing	Table S2	figshare	doi:10.6084/m9.figshare.1603458	http://dx.doi.org/10.6084/m9.figshare.1603458	Annotation	Comparison of datasets	Table S3	figshare	doi:10.6084/m9.figshare.1603457	http://dx.doi.org/10.6084/m9.figshare.1603457
100 chick hair-bundle ear-equivalents pool J1	Ion-trap mass spectrometry	Agilent 1100 series capillary LC system	Agilent Technologies	LTQ linear ion trap mass spectrometer	Thermo Scientific	Peptide matching by Comet	Protein assembly by PAW	BUN_chick_LTQ_J1_3	CHI569_D_3_20090407_LT.RAW	ProteomeXchange	PXD002410	http://proteomecentral.proteomexchange.org/cgi/GetDataset?ID=PXD002410	Additional mass spectrometry data processing	Table S2	figshare	doi:10.6084/m9.figshare.1603458	http://dx.doi.org/10.6084/m9.figshare.1603458	Annotation	Comparison of datasets	Table S3	figshare	doi:10.6084/m9.figshare.1603457	http://dx.doi.org/10.6084/m9.figshare.1603457
100 chick hair-bundle ear-equivalents pool J1	Ion-trap mass spectrometry	Agilent 1100 series capillary LC system	Agilent Technologies	LTQ linear ion trap mass spectrometer	Thermo Scientific	Peptide matching by Comet	Protein assembly by PAW	BUN_chick_LTQ_J1_4	CHI569_D_4_20090407_LT.RAW	ProteomeXchange	PXD002410	http://proteomecentral.proteomexchange.org/cgi/GetDataset?ID=PXD002410	Additional mass spectrometry data processing	Table S2	figshare	doi:10.6084/m9.figshare.1603458	http://dx.doi.org/10.6084/m9.figshare.1603458	Annotation	Comparison of datasets	Table S3	figshare	doi:10.6084/m9.figshare.1603457	http://dx.doi.org/10.6084/m9.figshare.1603457
100 chick hair-bundle ear-equivalents pool J1	Ion-trap mass spectrometry	Agilent 1100 series capillary LC system	Agilent Technologies	LTQ linear ion trap mass spectrometer	Thermo Scientific	Peptide matching by Comet	Protein assembly by PAW	BUN_chick_LTQ_J1_5	CHI569_D_5_20090407_LT.RAW	ProteomeXchange	PXD002410	http://proteomecentral.proteomexchange.org/cgi/GetDataset?ID=PXD002410	Additional mass spectrometry data processing	Table S2	figshare	doi:10.6084/m9.figshare.1603458	http://dx.doi.org/10.6084/m9.figshare.1603458	Annotation	Comparison of datasets	Table S3	figshare	doi:10.6084/m9.figshare.1603457	http://dx.doi.org/10.6084/m9.figshare.1603457
100 chick hair-bundle ear-equivalents pool J1	Ion-trap mass spectrometry	Agilent 1100 series capillary LC system	Agilent Technologies	LTQ linear ion trap mass spectrometer	Thermo Scientific	Peptide matching by Comet	Protein assembly by PAW	BUN_chick_LTQ_J1_6	CHI569_D_6_20090407_LT.RAW	ProteomeXchange	PXD002410	http://proteomecentral.proteomexchange.org/cgi/GetDataset?ID=PXD002410	Additional mass spectrometry data processing	Table S2	figshare	doi:10.6084/m9.figshare.1603458	http://dx.doi.org/10.6084/m9.figshare.1603458	Annotation	Comparison of datasets	Table S3	figshare	doi:10.6084/m9.figshare.1603457	http://dx.doi.org/10.6084/m9.figshare.1603457
100 chick hair-bundle ear-equivalents pool K1	Ion-trap mass spectrometry	Agilent 1100 series capillary LC system	Agilent Technologies	LTQ linear ion trap mass spectrometer	Thermo Scientific	Peptide matching by Comet	Protein assembly by PAW	BUN_chick_LTQ_K1_1	CHI591_E_1_20090422_LT.RAW	ProteomeXchange	PXD002410	http://proteomecentral.proteomexchange.org/cgi/GetDataset?ID=PXD002410	Additional mass spectrometry data processing	Table S2	figshare	doi:10.6084/m9.figshare.1603458	http://dx.doi.org/10.6084/m9.figshare.1603458	Annotation	Comparison of datasets	Table S3	figshare	doi:10.6084/m9.figshare.1603457	http://dx.doi.org/10.6084/m9.figshare.1603457
100 chick hair-bundle ear-equivalents pool K1	Ion-trap mass spectrometry	Agilent 1100 series capillary LC system	Agilent Technologies	LTQ linear ion trap mass spectrometer	Thermo Scientific	Peptide matching by Comet	Protein assembly by PAW	BUN_chick_LTQ_K1_2	CHI591_E_2_20090422_LT.RAW	ProteomeXchange	PXD002410	http://proteomecentral.proteomexchange.org/cgi/GetDataset?ID=PXD002410	Additional mass spectrometry data processing	Table S2	figshare	doi:10.6084/m9.figshare.1603458	http://dx.doi.org/10.6084/m9.figshare.1603458	Annotation	Comparison of datasets	Table S3	figshare	doi:10.6084/m9.figshare.1603457	http://dx.doi.org/10.6084/m9.figshare.1603457
100 chick hair-bundle ear-equivalents pool K1	Ion-trap mass spectrometry	Agilent 1100 series capillary LC system	Agilent Technologies	LTQ linear ion trap mass spectrometer	Thermo Scientific	Peptide matching by Comet	Protein assembly by PAW	BUN_chick_LTQ_K1_3	CHI591_E_3_20090422_LT.RAW	ProteomeXchange	PXD002410	http://proteomecentral.proteomexchange.org/cgi/GetDataset?ID=PXD002410	Additional mass spectrometry data processing	Table S2	figshare	doi:10.6084/m9.figshare.1603458	http://dx.doi.org/10.6084/m9.figshare.1603458	Annotation	Comparison of datasets	Table S3	figshare	doi:10.6084/m9.figshare.1603457	http://dx.doi.org/10.6084/m9.figshare.1603457
100 chick hair-bundle ear-equivalents pool K1	Ion-trap mass spectrometry	Agilent 1100 series capillary LC system	Agilent Technologies	LTQ linear ion trap mass spectrometer	Thermo Scientific	Peptide matching by Comet	Protein assembly by PAW	BUN_chick_LTQ_K1_4	CHI591_E_4_20090422_LT.RAW	ProteomeXchange	PXD002410	http://proteomecentral.proteomexchange.org/cgi/GetDataset?ID=PXD002410	Additional mass spectrometry data processing	Table S2	figshare	doi:10.6084/m9.figshare.1603458	http://dx.doi.org/10.6084/m9.figshare.1603458	Annotation	Comparison of datasets	Table S3	figshare	doi:10.6084/m9.figshare.1603457	http://dx.doi.org/10.6084/m9.figshare.1603457
100 chick hair-bundle ear-equivalents pool K1	Ion-trap mass spectrometry	Agilent 1100 series capillary LC system	Agilent Technologies	LTQ linear ion trap mass spectrometer	Thermo Scientific	Peptide matching by Comet	Protein assembly by PAW	BUN_chick_LTQ_K1_5	CHI591_E_5_20090422_LT.RAW	ProteomeXchange	PXD002410	http://proteomecentral.proteomexchange.org/cgi/GetDataset?ID=PXD002410	Additional mass spectrometry data processing	Table S2	figshare	doi:10.6084/m9.figshare.1603458	http://dx.doi.org/10.6084/m9.figshare.1603458	Annotation	Comparison of datasets	Table S3	figshare	doi:10.6084/m9.figshare.1603457	http://dx.doi.org/10.6084/m9.figshare.1603457
100 chick hair-bundle ear-equivalents pool K1	Ion-trap mass spectrometry	Agilent 1100 series capillary LC system	Agilent Technologies	LTQ linear ion trap mass spectrometer	Thermo Scientific	Peptide matching by Comet	Protein assembly by PAW	BUN_chick_LTQ_K1_6	CHI591_E_6_20090422_LT.RAW	ProteomeXchange	PXD002410	http://proteomecentral.proteomexchange.org/cgi/GetDataset?ID=PXD002410	Additional mass spectrometry data processing	Table S2	figshare	doi:10.6084/m9.figshare.1603458	http://dx.doi.org/10.6084/m9.figshare.1603458	Annotation	Comparison of datasets	Table S3	figshare	doi:10.6084/m9.figshare.1603457	http://dx.doi.org/10.6084/m9.figshare.1603457
100 chick hair-bundle ear-equivalents pool L1	Ion-trap mass spectrometry	Agilent 1100 series capillary LC system	Agilent Technologies	LTQ linear ion trap mass spectrometer	Thermo Scientific	Peptide matching by Comet	Protein assembly by PAW	BUN_chick_LTQ_L1_1	CHI591_F_1_20090423_LT.RAW	ProteomeXchange	PXD002410	http://proteomecentral.proteomexchange.org/cgi/GetDataset?ID=PXD002410	Additional mass spectrometry data processing	Table S2	figshare	doi:10.6084/m9.figshare.1603458	http://dx.doi.org/10.6084/m9.figshare.1603458	Annotation	Comparison of datasets	Table S3	figshare	doi:10.6084/m9.figshare.1603457	http://dx.doi.org/10.6084/m9.figshare.1603457
100 chick hair-bundle ear-equivalents pool L1	Ion-trap mass spectrometry	Agilent 1100 series capillary LC system	Agilent Technologies	LTQ linear ion trap mass spectrometer	Thermo Scientific	Peptide matching by Comet	Protein assembly by PAW	BUN_chick_LTQ_L1_2	CHI591_F_2_20090423_LT.RAW	ProteomeXchange	PXD002410	http://proteomecentral.proteomexchange.org/cgi/GetDataset?ID=PXD002410	Additional mass spectrometry data processing	Table S2	figshare	doi:10.6084/m9.figshare.1603458	http://dx.doi.org/10.6084/m9.figshare.1603458	Annotation	Comparison of datasets	Table S3	figshare	doi:10.6084/m9.figshare.1603457	http://dx.doi.org/10.6084/m9.figshare.1603457
100 chick hair-bundle ear-equivalents pool L1	Ion-trap mass spectrometry	Agilent 1100 series capillary LC system	Agilent Technologies	LTQ linear ion trap mass spectrometer	Thermo Scientific	Peptide matching by Comet	Protein assembly by PAW	BUN_chick_LTQ_L1_3	CHI591_F_3_20090423_LT.RAW	ProteomeXchange	PXD002410	http://proteomecentral.proteomexchange.org/cgi/GetDataset?ID=PXD002410	Additional mass spectrometry data processing	Table S2	figshare	doi:10.6084/m9.figshare.1603458	http://dx.doi.org/10.6084/m9.figshare.1603458	Annotation	Comparison of datasets	Table S3	figshare	doi:10.6084/m9.figshare.1603457	http://dx.doi.org/10.6084/m9.figshare.1603457
100 chick hair-bundle ear-equivalents pool L1	Ion-trap mass spectrometry	Agilent 1100 series capillary LC system	Agilent Technologies	LTQ linear ion trap mass spectrometer	Thermo Scientific	Peptide matching by Comet	Protein assembly by PAW	BUN_chick_LTQ_L1_4	CHI591_F_4_20090423_LT.RAW	ProteomeXchange	PXD002410	http://proteomecentral.proteomexchange.org/cgi/GetDataset?ID=PXD002410	Additional mass spectrometry data processing	Table S2	figshare	doi:10.6084/m9.figshare.1603458	http://dx.doi.org/10.6084/m9.figshare.1603458	Annotation	Comparison of datasets	Table S3	figshare	doi:10.6084/m9.figshare.1603457	http://dx.doi.org/10.6084/m9.figshare.1603457
100 chick hair-bundle ear-equivalents pool L1	Ion-trap mass spectrometry	Agilent 1100 series capillary LC system	Agilent Technologies	LTQ linear ion trap mass spectrometer	Thermo Scientific	Peptide matching by Comet	Protein assembly by PAW	BUN_chick_LTQ_L1_5	CHI591_F_5_20090423_LT.RAW	ProteomeXchange	PXD002410	http://proteomecentral.proteomexchange.org/cgi/GetDataset?ID=PXD002410	Additional mass spectrometry data processing	Table S2	figshare	doi:10.6084/m9.figshare.1603458	http://dx.doi.org/10.6084/m9.figshare.1603458	Annotation	Comparison of datasets	Table S3	figshare	doi:10.6084/m9.figshare.1603457	http://dx.doi.org/10.6084/m9.figshare.1603457
100 chick hair-bundle ear-equivalents pool L1	Ion-trap mass spectrometry	Agilent 1100 series capillary LC system	Agilent Technologies	LTQ linear ion trap mass spectrometer	Thermo Scientific	Peptide matching by Comet	Protein assembly by PAW	BUN_chick_LTQ_L1_6	CHI591_F_6_20090423_LT.RAW	ProteomeXchange	PXD002410	http://proteomecentral.proteomexchange.org/cgi/GetDataset?ID=PXD002410	Additional mass spectrometry data processing	Table S2	figshare	doi:10.6084/m9.figshare.1603458	http://dx.doi.org/10.6084/m9.figshare.1603458	Annotation	Comparison of datasets	Table S3	figshare	doi:10.6084/m9.figshare.1603457	http://dx.doi.org/10.6084/m9.figshare.1603457
100 chick hair-bundle ear-equivalents pool M1	Ion-trap mass spectrometry	Agilent 1100 series capillary LC system	Agilent Technologies	LTQ linear ion trap mass spectrometer	Thermo Scientific	Peptide matching by Comet	Protein assembly by PAW	BUN_chick_LTQ_M1_1	CHI591_G_1_20090423_LT.RAW	ProteomeXchange	PXD002410	http://proteomecentral.proteomexchange.org/cgi/GetDataset?ID=PXD002410	Additional mass spectrometry data processing	Table S2	figshare	doi:10.6084/m9.figshare.1603458	http://dx.doi.org/10.6084/m9.figshare.1603458	Annotation	Comparison of datasets	Table S3	figshare	doi:10.6084/m9.figshare.1603457	http://dx.doi.org/10.6084/m9.figshare.1603457
100 chick hair-bundle ear-equivalents pool M1	Ion-trap mass spectrometry	Agilent 1100 series capillary LC system	Agilent Technologies	LTQ linear ion trap mass spectrometer	Thermo Scientific	Peptide matching by Comet	Protein assembly by PAW	BUN_chick_LTQ_M1_2	CHI591_G_2_20090423_LT.RAW	ProteomeXchange	PXD002410	http://proteomecentral.proteomexchange.org/cgi/GetDataset?ID=PXD002410	Additional mass spectrometry data processing	Table S2	figshare	doi:10.6084/m9.figshare.1603458	http://dx.doi.org/10.6084/m9.figshare.1603458	Annotation	Comparison of datasets	Table S3	figshare	doi:10.6084/m9.figshare.1603457	http://dx.doi.org/10.6084/m9.figshare.1603457
100 chick hair-bundle ear-equivalents pool M1	Ion-trap mass spectrometry	Agilent 1100 series capillary LC system	Agilent Technologies	LTQ linear ion trap mass spectrometer	Thermo Scientific	Peptide matching by Comet	Protein assembly by PAW	BUN_chick_LTQ_M1_3	CHI591_G_3_20090423_LT.RAW	ProteomeXchange	PXD002410	http://proteomecentral.proteomexchange.org/cgi/GetDataset?ID=PXD002410	Additional mass spectrometry data processing	Table S2	figshare	doi:10.6084/m9.figshare.1603458	http://dx.doi.org/10.6084/m9.figshare.1603458	Annotation	Comparison of datasets	Table S3	figshare	doi:10.6084/m9.figshare.1603457	http://dx.doi.org/10.6084/m9.figshare.1603457
100 chick hair-bundle ear-equivalents pool M1	Ion-trap mass spectrometry	Agilent 1100 series capillary LC system	Agilent Technologies	LTQ linear ion trap mass spectrometer	Thermo Scientific	Peptide matching by Comet	Protein assembly by PAW	BUN_chick_LTQ_M1_4	CHI591_G_4_20090423_LT.RAW	ProteomeXchange	PXD002410	http://proteomecentral.proteomexchange.org/cgi/GetDataset?ID=PXD002410	Additional mass spectrometry data processing	Table S2	figshare	doi:10.6084/m9.figshare.1603458	http://dx.doi.org/10.6084/m9.figshare.1603458	Annotation	Comparison of datasets	Table S3	figshare	doi:10.6084/m9.figshare.1603457	http://dx.doi.org/10.6084/m9.figshare.1603457
100 chick hair-bundle ear-equivalents pool M1	Ion-trap mass spectrometry	Agilent 1100 series capillary LC system	Agilent Technologies	LTQ linear ion trap mass spectrometer	Thermo Scientific	Peptide matching by Comet	Protein assembly by PAW	BUN_chick_LTQ_M1_5	CHI591_G_5_20090423_LT.RAW	ProteomeXchange	PXD002410	http://proteomecentral.proteomexchange.org/cgi/GetDataset?ID=PXD002410	Additional mass spectrometry data processing	Table S2	figshare	doi:10.6084/m9.figshare.1603458	http://dx.doi.org/10.6084/m9.figshare.1603458	Annotation	Comparison of datasets	Table S3	figshare	doi:10.6084/m9.figshare.1603457	http://dx.doi.org/10.6084/m9.figshare.1603457
100 chick hair-bundle ear-equivalents pool M1	Ion-trap mass spectrometry	Agilent 1100 series capillary LC system	Agilent Technologies	LTQ linear ion trap mass spectrometer	Thermo Scientific	Peptide matching by Comet	Protein assembly by PAW	BUN_chick_LTQ_M1_6	CHI591_G_6_20090423_LT.RAW	ProteomeXchange	PXD002410	http://proteomecentral.proteomexchange.org/cgi/GetDataset?ID=PXD002410	Additional mass spectrometry data processing	Table S2	figshare	doi:10.6084/m9.figshare.1603458	http://dx.doi.org/10.6084/m9.figshare.1603458	Annotation	Comparison of datasets	Table S3	figshare	doi:10.6084/m9.figshare.1603457	http://dx.doi.org/10.6084/m9.figshare.1603457
10 chick utricles pool A	Ion-trap mass spectrometry	Agilent 1100 series capillary LC system	Agilent Technologies	LTQ linear ion trap mass spectrometer	Thermo Scientific	Peptide matching by Comet	Protein assembly by PAW	UTR_chick_LTQ_A1_1	CEP619_A_1_20090602_LT.RAW	ProteomeXchange	PXD002410	http://proteomecentral.proteomexchange.org/cgi/GetDataset?ID=PXD002410	Additional mass spectrometry data processing	Table S2	figshare	doi:10.6084/m9.figshare.1603458	http://dx.doi.org/10.6084/m9.figshare.1603458	Annotation	Comparison of datasets	Table S3	figshare	doi:10.6084/m9.figshare.1603457	http://dx.doi.org/10.6084/m9.figshare.1603457
10 chick utricles pool A	Ion-trap mass spectrometry	Agilent 1100 series capillary LC system	Agilent Technologies	LTQ linear ion trap mass spectrometer	Thermo Scientific	Peptide matching by Comet	Protein assembly by PAW	UTR_chick_LTQ_A1_2	CEP619_A_2_20090602_LT.RAW	ProteomeXchange	PXD002410	http://proteomecentral.proteomexchange.org/cgi/GetDataset?ID=PXD002410	Additional mass spectrometry data processing	Table S2	figshare	doi:10.6084/m9.figshare.1603458	http://dx.doi.org/10.6084/m9.figshare.1603458	Annotation	Comparison of datasets	Table S3	figshare	doi:10.6084/m9.figshare.1603457	http://dx.doi.org/10.6084/m9.figshare.1603457
10 chick utricles pool A	Ion-trap mass spectrometry	Agilent 1100 series capillary LC system	Agilent Technologies	LTQ linear ion trap mass spectrometer	Thermo Scientific	Peptide matching by Comet	Protein assembly by PAW	UTR_chick_LTQ_A1_3	CEP619_A_3_20090602_LT.RAW	ProteomeXchange	PXD002410	http://proteomecentral.proteomexchange.org/cgi/GetDataset?ID=PXD002410	Additional mass spectrometry data processing	Table S2	figshare	doi:10.6084/m9.figshare.1603458	http://dx.doi.org/10.6084/m9.figshare.1603458	Annotation	Comparison of datasets	Table S3	figshare	doi:10.6084/m9.figshare.1603457	http://dx.doi.org/10.6084/m9.figshare.1603457
10 chick utricles pool A	Ion-trap mass spectrometry	Agilent 1100 series capillary LC system	Agilent Technologies	LTQ linear ion trap mass spectrometer	Thermo Scientific	Peptide matching by Comet	Protein assembly by PAW	UTR_chick_LTQ_A1_4	CEP619_A_4_20090602_LT.RAW	ProteomeXchange	PXD002410	http://proteomecentral.proteomexchange.org/cgi/GetDataset?ID=PXD002410	Additional mass spectrometry data processing	Table S2	figshare	doi:10.6084/m9.figshare.1603458	http://dx.doi.org/10.6084/m9.figshare.1603458	Annotation	Comparison of datasets	Table S3	figshare	doi:10.6084/m9.figshare.1603457	http://dx.doi.org/10.6084/m9.figshare.1603457
10 chick utricles pool A	Ion-trap mass spectrometry	Agilent 1100 series capillary LC system	Agilent Technologies	LTQ linear ion trap mass spectrometer	Thermo Scientific	Peptide matching by Comet	Protein assembly by PAW	UTR_chick_LTQ_A1_5	CEP619_A_5_20090602_LT.RAW	ProteomeXchange	PXD002410	http://proteomecentral.proteomexchange.org/cgi/GetDataset?ID=PXD002410	Additional mass spectrometry data processing	Table S2	figshare	doi:10.6084/m9.figshare.1603458	http://dx.doi.org/10.6084/m9.figshare.1603458	Annotation	Comparison of datasets	Table S3	figshare	doi:10.6084/m9.figshare.1603457	http://dx.doi.org/10.6084/m9.figshare.1603457
10 chick utricles pool A	Ion-trap mass spectrometry	Agilent 1100 series capillary LC system	Agilent Technologies	LTQ linear ion trap mass spectrometer	Thermo Scientific	Peptide matching by Comet	Protein assembly by PAW	UTR_chick_LTQ_A1_6	CEP619_A_6_20090602_LT.RAW	ProteomeXchange	PXD002410	http://proteomecentral.proteomexchange.org/cgi/GetDataset?ID=PXD002410	Additional mass spectrometry data processing	Table S2	figshare	doi:10.6084/m9.figshare.1603458	http://dx.doi.org/10.6084/m9.figshare.1603458	Annotation	Comparison of datasets	Table S3	figshare	doi:10.6084/m9.figshare.1603457	http://dx.doi.org/10.6084/m9.figshare.1603457
10 chick utricles pool B	Ion-trap mass spectrometry	Agilent 1100 series capillary LC system	Agilent Technologies	LTQ linear ion trap mass spectrometer	Thermo Scientific	Peptide matching by Comet	Protein assembly by PAW	UTR_chick_LTQ_B1_1	CEP619_B_1_2009060B_LT.RAW	ProteomeXchange	PXD002410	http://proteomecentral.proteomexchange.org/cgi/GetDataset?ID=PXD002410	Additional mass spectrometry data processing	Table S2	figshare	doi:10.6084/m9.figshare.1603458	http://dx.doi.org/10.6084/m9.figshare.1603458	Annotation	Comparison of datasets	Table S3	figshare	doi:10.6084/m9.figshare.1603457	http://dx.doi.org/10.6084/m9.figshare.1603457
10 chick utricles pool B	Ion-trap mass spectrometry	Agilent 1100 series capillary LC system	Agilent Technologies	LTQ linear ion trap mass spectrometer	Thermo Scientific	Peptide matching by Comet	Protein assembly by PAW	UTR_chick_LTQ_B1_2	CEP619_B_2_20090604_LT.RAW	ProteomeXchange	PXD002410	http://proteomecentral.proteomexchange.org/cgi/GetDataset?ID=PXD002410	Additional mass spectrometry data processing	Table S2	figshare	doi:10.6084/m9.figshare.1603458	http://dx.doi.org/10.6084/m9.figshare.1603458	Annotation	Comparison of datasets	Table S3	figshare	doi:10.6084/m9.figshare.1603457	http://dx.doi.org/10.6084/m9.figshare.1603457
10 chick utricles pool B	Ion-trap mass spectrometry	Agilent 1100 series capillary LC system	Agilent Technologies	LTQ linear ion trap mass spectrometer	Thermo Scientific	Peptide matching by Comet	Protein assembly by PAW	UTR_chick_LTQ_B1_3	CEP619_B_3_20090604_LT.RAW	ProteomeXchange	PXD002410	http://proteomecentral.proteomexchange.org/cgi/GetDataset?ID=PXD002410	Additional mass spectrometry data processing	Table S2	figshare	doi:10.6084/m9.figshare.1603458	http://dx.doi.org/10.6084/m9.figshare.1603458	Annotation	Comparison of datasets	Table S3	figshare	doi:10.6084/m9.figshare.1603457	http://dx.doi.org/10.6084/m9.figshare.1603457
10 chick utricles pool B	Ion-trap mass spectrometry	Agilent 1100 series capillary LC system	Agilent Technologies	LTQ linear ion trap mass spectrometer	Thermo Scientific	Peptide matching by Comet	Protein assembly by PAW	UTR_chick_LTQ_B1_4	CEP619_B_4_20090604_LT.RAW	ProteomeXchange	PXD002410	http://proteomecentral.proteomexchange.org/cgi/GetDataset?ID=PXD002410	Additional mass spectrometry data processing	Table S2	figshare	doi:10.6084/m9.figshare.1603458	http://dx.doi.org/10.6084/m9.figshare.1603458	Annotation	Comparison of datasets	Table S3	figshare	doi:10.6084/m9.figshare.1603457	http://dx.doi.org/10.6084/m9.figshare.1603457
10 chick utricles pool B	Ion-trap mass spectrometry	Agilent 1100 series capillary LC system	Agilent Technologies	LTQ linear ion trap mass spectrometer	Thermo Scientific	Peptide matching by Comet	Protein assembly by PAW	UTR_chick_LTQ_B1_5	CEP619_B_5_20090604_LT.RAW	ProteomeXchange	PXD002410	http://proteomecentral.proteomexchange.org/cgi/GetDataset?ID=PXD002410	Additional mass spectrometry data processing	Table S2	figshare	doi:10.6084/m9.figshare.1603458	http://dx.doi.org/10.6084/m9.figshare.1603458	Annotation	Comparison of datasets	Table S3	figshare	doi:10.6084/m9.figshare.1603457	http://dx.doi.org/10.6084/m9.figshare.1603457
10 chick utricles pool B	Ion-trap mass spectrometry	Agilent 1100 series capillary LC system	Agilent Technologies	LTQ linear ion trap mass spectrometer	Thermo Scientific	Peptide matching by Comet	Protein assembly by PAW	UTR_chick_LTQ_B1_6	CEP619_B_6_20090604_LT.RAW	ProteomeXchange	PXD002410	http://proteomecentral.proteomexchange.org/cgi/GetDataset?ID=PXD002410	Additional mass spectrometry data processing	Table S2	figshare	doi:10.6084/m9.figshare.1603458	http://dx.doi.org/10.6084/m9.figshare.1603458	Annotation	Comparison of datasets	Table S3	figshare	doi:10.6084/m9.figshare.1603457	http://dx.doi.org/10.6084/m9.figshare.1603457
10 chick utricles pool C	Ion-trap mass spectrometry	Agilent 1100 series capillary LC system	Agilent Technologies	LTQ linear ion trap mass spectrometer	Thermo Scientific	Peptide matching by Comet	Protein assembly by PAW	UTR_chick_LTQ_C1_1	CEP619_C_1_20090605_LT.RAW	ProteomeXchange	PXD002410	http://proteomecentral.proteomexchange.org/cgi/GetDataset?ID=PXD002410	Additional mass spectrometry data processing	Table S2	figshare	doi:10.6084/m9.figshare.1603458	http://dx.doi.org/10.6084/m9.figshare.1603458	Annotation	Comparison of datasets	Table S3	figshare	doi:10.6084/m9.figshare.1603457	http://dx.doi.org/10.6084/m9.figshare.1603457
10 chick utricles pool C	Ion-trap mass spectrometry	Agilent 1100 series capillary LC system	Agilent Technologies	LTQ linear ion trap mass spectrometer	Thermo Scientific	Peptide matching by Comet	Protein assembly by PAW	UTR_chick_LTQ_C1_2	CEP619_C_2_20090605_LT.RAW	ProteomeXchange	PXD002410	http://proteomecentral.proteomexchange.org/cgi/GetDataset?ID=PXD002410	Additional mass spectrometry data processing	Table S2	figshare	doi:10.6084/m9.figshare.1603458	http://dx.doi.org/10.6084/m9.figshare.1603458	Annotation	Comparison of datasets	Table S3	figshare	doi:10.6084/m9.figshare.1603457	http://dx.doi.org/10.6084/m9.figshare.1603457
10 chick utricles pool C	Ion-trap mass spectrometry	Agilent 1100 series capillary LC system	Agilent Technologies	LTQ linear ion trap mass spectrometer	Thermo Scientific	Peptide matching by Comet	Protein assembly by PAW	UTR_chick_LTQ_C1_3	CEP619_C_3_20090605_LT.RAW	ProteomeXchange	PXD002410	http://proteomecentral.proteomexchange.org/cgi/GetDataset?ID=PXD002410	Additional mass spectrometry data processing	Table S2	figshare	doi:10.6084/m9.figshare.1603458	http://dx.doi.org/10.6084/m9.figshare.1603458	Annotation	Comparison of datasets	Table S3	figshare	doi:10.6084/m9.figshare.1603457	http://dx.doi.org/10.6084/m9.figshare.1603457
10 chick utricles pool C	Ion-trap mass spectrometry	Agilent 1100 series capillary LC system	Agilent Technologies	LTQ linear ion trap mass spectrometer	Thermo Scientific	Peptide matching by Comet	Protein assembly by PAW	UTR_chick_LTQ_C1_4	CEP619_C_4_20090605_LT.RAW	ProteomeXchange	PXD002410	http://proteomecentral.proteomexchange.org/cgi/GetDataset?ID=PXD002410	Additional mass spectrometry data processing	Table S2	figshare	doi:10.6084/m9.figshare.1603458	http://dx.doi.org/10.6084/m9.figshare.1603458	Annotation	Comparison of datasets	Table S3	figshare	doi:10.6084/m9.figshare.1603457	http://dx.doi.org/10.6084/m9.figshare.1603457
10 chick utricles pool C	Ion-trap mass spectrometry	Agilent 1100 series capillary LC system	Agilent Technologies	LTQ linear ion trap mass spectrometer	Thermo Scientific	Peptide matching by Comet	Protein assembly by PAW	UTR_chick_LTQ_C1_5	CEP619_C_5_20090605_LT.RAW	ProteomeXchange	PXD002410	http://proteomecentral.proteomexchange.org/cgi/GetDataset?ID=PXD002410	Additional mass spectrometry data processing	Table S2	figshare	doi:10.6084/m9.figshare.1603458	http://dx.doi.org/10.6084/m9.figshare.1603458	Annotation	Comparison of datasets	Table S3	figshare	doi:10.6084/m9.figshare.1603457	http://dx.doi.org/10.6084/m9.figshare.1603457
10 chick utricles pool C	Ion-trap mass spectrometry	Agilent 1100 series capillary LC system	Agilent Technologies	LTQ linear ion trap mass spectrometer	Thermo Scientific	Peptide matching by Comet	Protein assembly by PAW	UTR_chick_LTQ_C1_6	CEP619_C_6_20090605_LT.RAW	ProteomeXchange	PXD002410	http://proteomecentral.proteomexchange.org/cgi/GetDataset?ID=PXD002410	Additional mass spectrometry data processing	Table S2	figshare	doi:10.6084/m9.figshare.1603458	http://dx.doi.org/10.6084/m9.figshare.1603458	Annotation	Comparison of datasets	Table S3	figshare	doi:10.6084/m9.figshare.1603457	http://dx.doi.org/10.6084/m9.figshare.1603457
10 chick utricles pool D	Ion-trap mass spectrometry	Agilent 1100 series capillary LC system	Agilent Technologies	LTQ linear ion trap mass spectrometer	Thermo Scientific	Peptide matching by Comet	Protein assembly by PAW	UTR_chick_LTQ_D1_1	CEP619_D_1_20090605_LT.RAW	ProteomeXchange	PXD002410	http://proteomecentral.proteomexchange.org/cgi/GetDataset?ID=PXD002410	Additional mass spectrometry data processing	Table S2	figshare	doi:10.6084/m9.figshare.1603458	http://dx.doi.org/10.6084/m9.figshare.1603458	Annotation	Comparison of datasets	Table S3	figshare	doi:10.6084/m9.figshare.1603457	http://dx.doi.org/10.6084/m9.figshare.1603457
10 chick utricles pool D	Ion-trap mass spectrometry	Agilent 1100 series capillary LC system	Agilent Technologies	LTQ linear ion trap mass spectrometer	Thermo Scientific	Peptide matching by Comet	Protein assembly by PAW	UTR_chick_LTQ_D1_2	CEP619_D_2_20090605_LT.RAW	ProteomeXchange	PXD002410	http://proteomecentral.proteomexchange.org/cgi/GetDataset?ID=PXD002410	Additional mass spectrometry data processing	Table S2	figshare	doi:10.6084/m9.figshare.1603458	http://dx.doi.org/10.6084/m9.figshare.1603458	Annotation	Comparison of datasets	Table S3	figshare	doi:10.6084/m9.figshare.1603457	http://dx.doi.org/10.6084/m9.figshare.1603457
10 chick utricles pool D	Ion-trap mass spectrometry	Agilent 1100 series capillary LC system	Agilent Technologies	LTQ linear ion trap mass spectrometer	Thermo Scientific	Peptide matching by Comet	Protein assembly by PAW	UTR_chick_LTQ_D1_3	CEP619_D_3_20090605_LT.RAW	ProteomeXchange	PXD002410	http://proteomecentral.proteomexchange.org/cgi/GetDataset?ID=PXD002410	Additional mass spectrometry data processing	Table S2	figshare	doi:10.6084/m9.figshare.1603458	http://dx.doi.org/10.6084/m9.figshare.1603458	Annotation	Comparison of datasets	Table S3	figshare	doi:10.6084/m9.figshare.1603457	http://dx.doi.org/10.6084/m9.figshare.1603457
10 chick utricles pool D	Ion-trap mass spectrometry	Agilent 1100 series capillary LC system	Agilent Technologies	LTQ linear ion trap mass spectrometer	Thermo Scientific	Peptide matching by Comet	Protein assembly by PAW	UTR_chick_LTQ_D1_4	CEP619_D_4_20090605_LT.RAW	ProteomeXchange	PXD002410	http://proteomecentral.proteomexchange.org/cgi/GetDataset?ID=PXD002410	Additional mass spectrometry data processing	Table S2	figshare	doi:10.6084/m9.figshare.1603458	http://dx.doi.org/10.6084/m9.figshare.1603458	Annotation	Comparison of datasets	Table S3	figshare	doi:10.6084/m9.figshare.1603457	http://dx.doi.org/10.6084/m9.figshare.1603457
10 chick utricles pool D	Ion-trap mass spectrometry	Agilent 1100 series capillary LC system	Agilent Technologies	LTQ linear ion trap mass spectrometer	Thermo Scientific	Peptide matching by Comet	Protein assembly by PAW	UTR_chick_LTQ_D1_5	CEP619_D_5_20090605_LT.RAW	ProteomeXchange	PXD002410	http://proteomecentral.proteomexchange.org/cgi/GetDataset?ID=PXD002410	Additional mass spectrometry data processing	Table S2	figshare	doi:10.6084/m9.figshare.1603458	http://dx.doi.org/10.6084/m9.figshare.1603458	Annotation	Comparison of datasets	Table S3	figshare	doi:10.6084/m9.figshare.1603457	http://dx.doi.org/10.6084/m9.figshare.1603457
10 chick utricles pool D	Ion-trap mass spectrometry	Agilent 1100 series capillary LC system	Agilent Technologies	LTQ linear ion trap mass spectrometer	Thermo Scientific	Peptide matching by Comet	Protein assembly by PAW	UTR_chick_LTQ_D1_6	CEP619_D_6_20090605_LT.RAW	ProteomeXchange	PXD002410	http://proteomecentral.proteomexchange.org/cgi/GetDataset?ID=PXD002410	Additional mass spectrometry data processing	Table S2	figshare	doi:10.6084/m9.figshare.1603458	http://dx.doi.org/10.6084/m9.figshare.1603458	Annotation	Comparison of datasets	Table S3	figshare	doi:10.6084/m9.figshare.1603457	http://dx.doi.org/10.6084/m9.figshare.1603457
10 chick utricles pool E	Ion-trap mass spectrometry	Agilent 1100 series capillary LC system	Agilent Technologies	LTQ linear ion trap mass spectrometer	Thermo Scientific	Peptide matching by Comet	Protein assembly by PAW	UTR_chick_LTQ_E1_1	CEP619_E_1_20090608_LT.RAW	ProteomeXchange	PXD002410	http://proteomecentral.proteomexchange.org/cgi/GetDataset?ID=PXD002410	Additional mass spectrometry data processing	Table S2	figshare	doi:10.6084/m9.figshare.1603458	http://dx.doi.org/10.6084/m9.figshare.1603458	Annotation	Comparison of datasets	Table S3	figshare	doi:10.6084/m9.figshare.1603457	http://dx.doi.org/10.6084/m9.figshare.1603457
10 chick utricles pool E	Ion-trap mass spectrometry	Agilent 1100 series capillary LC system	Agilent Technologies	LTQ linear ion trap mass spectrometer	Thermo Scientific	Peptide matching by Comet	Protein assembly by PAW	UTR_chick_LTQ_E1_2	CEP619_E_2_20090608_LT.RAW	ProteomeXchange	PXD002410	http://proteomecentral.proteomexchange.org/cgi/GetDataset?ID=PXD002410	Additional mass spectrometry data processing	Table S2	figshare	doi:10.6084/m9.figshare.1603458	http://dx.doi.org/10.6084/m9.figshare.1603458	Annotation	Comparison of datasets	Table S3	figshare	doi:10.6084/m9.figshare.1603457	http://dx.doi.org/10.6084/m9.figshare.1603457
10 chick utricles pool E	Ion-trap mass spectrometry	Agilent 1100 series capillary LC system	Agilent Technologies	LTQ linear ion trap mass spectrometer	Thermo Scientific	Peptide matching by Comet	Protein assembly by PAW	UTR_chick_LTQ_E1_3	CEP619_E_3_20090608_LT.RAW	ProteomeXchange	PXD002410	http://proteomecentral.proteomexchange.org/cgi/GetDataset?ID=PXD002410	Additional mass spectrometry data processing	Table S2	figshare	doi:10.6084/m9.figshare.1603458	http://dx.doi.org/10.6084/m9.figshare.1603458	Annotation	Comparison of datasets	Table S3	figshare	doi:10.6084/m9.figshare.1603457	http://dx.doi.org/10.6084/m9.figshare.1603457
10 chick utricles pool E	Ion-trap mass spectrometry	Agilent 1100 series capillary LC system	Agilent Technologies	LTQ linear ion trap mass spectrometer	Thermo Scientific	Peptide matching by Comet	Protein assembly by PAW	UTR_chick_LTQ_E1_4	CEP619_E_4_20090608_LT.RAW	ProteomeXchange	PXD002410	http://proteomecentral.proteomexchange.org/cgi/GetDataset?ID=PXD002410	Additional mass spectrometry data processing	Table S2	figshare	doi:10.6084/m9.figshare.1603458	http://dx.doi.org/10.6084/m9.figshare.1603458	Annotation	Comparison of datasets	Table S3	figshare	doi:10.6084/m9.figshare.1603457	http://dx.doi.org/10.6084/m9.figshare.1603457
10 chick utricles pool E	Ion-trap mass spectrometry	Agilent 1100 series capillary LC system	Agilent Technologies	LTQ linear ion trap mass spectrometer	Thermo Scientific	Peptide matching by Comet	Protein assembly by PAW	UTR_chick_LTQ_E1_5	CEP619_E_5_20090608_LT.RAW	ProteomeXchange	PXD002410	http://proteomecentral.proteomexchange.org/cgi/GetDataset?ID=PXD002410	Additional mass spectrometry data processing	Table S2	figshare	doi:10.6084/m9.figshare.1603458	http://dx.doi.org/10.6084/m9.figshare.1603458	Annotation	Comparison of datasets	Table S3	figshare	doi:10.6084/m9.figshare.1603457	http://dx.doi.org/10.6084/m9.figshare.1603457
10 chick utricles pool E	Ion-trap mass spectrometry	Agilent 1100 series capillary LC system	Agilent Technologies	LTQ linear ion trap mass spectrometer	Thermo Scientific	Peptide matching by Comet	Protein assembly by PAW	UTR_chick_LTQ_E1_6	CEP619_E_6_20090608_LT.RAW	ProteomeXchange	PXD002410	http://proteomecentral.proteomexchange.org/cgi/GetDataset?ID=PXD002410	Additional mass spectrometry data processing	Table S2	figshare	doi:10.6084/m9.figshare.1603458	http://dx.doi.org/10.6084/m9.figshare.1603458	Annotation	Comparison of datasets	Table S3	figshare	doi:10.6084/m9.figshare.1603457	http://dx.doi.org/10.6084/m9.figshare.1603457
10 chick utricles pool F	Ion-trap mass spectrometry	Agilent 1100 series capillary LC system	Agilent Technologies	LTQ linear ion trap mass spectrometer	Thermo Scientific	Peptide matching by Comet	Protein assembly by PAW	UTR_chick_LTQ_F1_1	PPG878_F5-1_20101109_LT.RAW	ProteomeXchange	PXD002410	http://proteomecentral.proteomexchange.org/cgi/GetDataset?ID=PXD002410	Additional mass spectrometry data processing	Table S2	figshare	doi:10.6084/m9.figshare.1603458	http://dx.doi.org/10.6084/m9.figshare.1603458	Annotation	Comparison of datasets	Table S3	figshare	doi:10.6084/m9.figshare.1603457	http://dx.doi.org/10.6084/m9.figshare.1603457
10 chick utricles pool F	Ion-trap mass spectrometry	Agilent 1100 series capillary LC system	Agilent Technologies	LTQ linear ion trap mass spectrometer	Thermo Scientific	Peptide matching by Comet	Protein assembly by PAW	UTR_chick_LTQ_F1_2	PPG878_F5-2_20101109_LT.RAW	ProteomeXchange	PXD002410	http://proteomecentral.proteomexchange.org/cgi/GetDataset?ID=PXD002410	Additional mass spectrometry data processing	Table S2	figshare	doi:10.6084/m9.figshare.1603458	http://dx.doi.org/10.6084/m9.figshare.1603458	Annotation	Comparison of datasets	Table S3	figshare	doi:10.6084/m9.figshare.1603457	http://dx.doi.org/10.6084/m9.figshare.1603457
10 chick utricles pool F	Ion-trap mass spectrometry	Agilent 1100 series capillary LC system	Agilent Technologies	LTQ linear ion trap mass spectrometer	Thermo Scientific	Peptide matching by Comet	Protein assembly by PAW	UTR_chick_LTQ_F1_3	PPG878_F5-3_20101109_LT.RAW	ProteomeXchange	PXD002410	http://proteomecentral.proteomexchange.org/cgi/GetDataset?ID=PXD002410	Additional mass spectrometry data processing	Table S2	figshare	doi:10.6084/m9.figshare.1603458	http://dx.doi.org/10.6084/m9.figshare.1603458	Annotation	Comparison of datasets	Table S3	figshare	doi:10.6084/m9.figshare.1603457	http://dx.doi.org/10.6084/m9.figshare.1603457
10 chick utricles pool F	Ion-trap mass spectrometry	Agilent 1100 series capillary LC system	Agilent Technologies	LTQ linear ion trap mass spectrometer	Thermo Scientific	Peptide matching by Comet	Protein assembly by PAW	UTR_chick_LTQ_F1_4	PPG878_F5-4_20101109_LT.RAW	ProteomeXchange	PXD002410	http://proteomecentral.proteomexchange.org/cgi/GetDataset?ID=PXD002410	Additional mass spectrometry data processing	Table S2	figshare	doi:10.6084/m9.figshare.1603458	http://dx.doi.org/10.6084/m9.figshare.1603458	Annotation	Comparison of datasets	Table S3	figshare	doi:10.6084/m9.figshare.1603457	http://dx.doi.org/10.6084/m9.figshare.1603457
10 chick utricles pool F	Ion-trap mass spectrometry	Agilent 1100 series capillary LC system	Agilent Technologies	LTQ linear ion trap mass spectrometer	Thermo Scientific	Peptide matching by Comet	Protein assembly by PAW	UTR_chick_LTQ_F1_5	PPG878_F5-5_20101109_LT.RAW	ProteomeXchange	PXD002410	http://proteomecentral.proteomexchange.org/cgi/GetDataset?ID=PXD002410	Additional mass spectrometry data processing	Table S2	figshare	doi:10.6084/m9.figshare.1603458	http://dx.doi.org/10.6084/m9.figshare.1603458	Annotation	Comparison of datasets	Table S3	figshare	doi:10.6084/m9.figshare.1603457	http://dx.doi.org/10.6084/m9.figshare.1603457
10 chick utricles pool F	Ion-trap mass spectrometry	Agilent 1100 series capillary LC system	Agilent Technologies	LTQ linear ion trap mass spectrometer	Thermo Scientific	Peptide matching by Comet	Protein assembly by PAW	UTR_chick_LTQ_F1_6	PPG878_F5-6_20101109_LT.RAW	ProteomeXchange	PXD002410	http://proteomecentral.proteomexchange.org/cgi/GetDataset?ID=PXD002410	Additional mass spectrometry data processing	Table S2	figshare	doi:10.6084/m9.figshare.1603458	http://dx.doi.org/10.6084/m9.figshare.1603458	Annotation	Comparison of datasets	Table S3	figshare	doi:10.6084/m9.figshare.1603457	http://dx.doi.org/10.6084/m9.figshare.1603457
10 chick utricles pool G	Ion-trap mass spectrometry	Agilent 1100 series capillary LC system	Agilent Technologies	LTQ linear ion trap mass spectrometer	Thermo Scientific	Peptide matching by Comet	Protein assembly by PAW	UTR_chick_LTQ_G1_1	PPG878_G6-1_20101111_LT.RAW	ProteomeXchange	PXD002410	http://proteomecentral.proteomexchange.org/cgi/GetDataset?ID=PXD002410	Additional mass spectrometry data processing	Table S2	figshare	doi:10.6084/m9.figshare.1603458	http://dx.doi.org/10.6084/m9.figshare.1603458	Annotation	Comparison of datasets	Table S3	figshare	doi:10.6084/m9.figshare.1603457	http://dx.doi.org/10.6084/m9.figshare.1603457
10 chick utricles pool G	Ion-trap mass spectrometry	Agilent 1100 series capillary LC system	Agilent Technologies	LTQ linear ion trap mass spectrometer	Thermo Scientific	Peptide matching by Comet	Protein assembly by PAW	UTR_chick_LTQ_G1_2	PPG878_G6-2_20101111_LT.RAW	ProteomeXchange	PXD002410	http://proteomecentral.proteomexchange.org/cgi/GetDataset?ID=PXD002410	Additional mass spectrometry data processing	Table S2	figshare	doi:10.6084/m9.figshare.1603458	http://dx.doi.org/10.6084/m9.figshare.1603458	Annotation	Comparison of datasets	Table S3	figshare	doi:10.6084/m9.figshare.1603457	http://dx.doi.org/10.6084/m9.figshare.1603457
10 chick utricles pool G	Ion-trap mass spectrometry	Agilent 1100 series capillary LC system	Agilent Technologies	LTQ linear ion trap mass spectrometer	Thermo Scientific	Peptide matching by Comet	Protein assembly by PAW	UTR_chick_LTQ_G1_3	PPG878_G6-3_20101111_LT.RAW	ProteomeXchange	PXD002410	http://proteomecentral.proteomexchange.org/cgi/GetDataset?ID=PXD002410	Additional mass spectrometry data processing	Table S2	figshare	doi:10.6084/m9.figshare.1603458	http://dx.doi.org/10.6084/m9.figshare.1603458	Annotation	Comparison of datasets	Table S3	figshare	doi:10.6084/m9.figshare.1603457	http://dx.doi.org/10.6084/m9.figshare.1603457
10 chick utricles pool G	Ion-trap mass spectrometry	Agilent 1100 series capillary LC system	Agilent Technologies	LTQ linear ion trap mass spectrometer	Thermo Scientific	Peptide matching by Comet	Protein assembly by PAW	UTR_chick_LTQ_G1_4	PPG878_G6-4_20101111_LT.RAW	ProteomeXchange	PXD002410	http://proteomecentral.proteomexchange.org/cgi/GetDataset?ID=PXD002410	Additional mass spectrometry data processing	Table S2	figshare	doi:10.6084/m9.figshare.1603458	http://dx.doi.org/10.6084/m9.figshare.1603458	Annotation	Comparison of datasets	Table S3	figshare	doi:10.6084/m9.figshare.1603457	http://dx.doi.org/10.6084/m9.figshare.1603457
10 chick utricles pool G	Ion-trap mass spectrometry	Agilent 1100 series capillary LC system	Agilent Technologies	LTQ linear ion trap mass spectrometer	Thermo Scientific	Peptide matching by Comet	Protein assembly by PAW	UTR_chick_LTQ_G1_5	PPG878_G6-5_20101111_LT.RAW	ProteomeXchange	PXD002410	http://proteomecentral.proteomexchange.org/cgi/GetDataset?ID=PXD002410	Additional mass spectrometry data processing	Table S2	figshare	doi:10.6084/m9.figshare.1603458	http://dx.doi.org/10.6084/m9.figshare.1603458	Annotation	Comparison of datasets	Table S3	figshare	doi:10.6084/m9.figshare.1603457	http://dx.doi.org/10.6084/m9.figshare.1603457
10 chick utricles pool G	Ion-trap mass spectrometry	Agilent 1100 series capillary LC system	Agilent Technologies	LTQ linear ion trap mass spectrometer	Thermo Scientific	Peptide matching by Comet	Protein assembly by PAW	UTR_chick_LTQ_G1_6	PPG878_G6-6_20101111_LT.RAW	ProteomeXchange	PXD002410	http://proteomecentral.proteomexchange.org/cgi/GetDataset?ID=PXD002410	Additional mass spectrometry data processing	Table S2	figshare	doi:10.6084/m9.figshare.1603458	http://dx.doi.org/10.6084/m9.figshare.1603458	Annotation	Comparison of datasets	Table S3	figshare	doi:10.6084/m9.figshare.1603457	http://dx.doi.org/10.6084/m9.figshare.1603457
10 chick utricles pool H	Ion-trap mass spectrometry	Agilent 1100 series capillary LC system	Agilent Technologies	LTQ linear ion trap mass spectrometer	Thermo Scientific	Peptide matching by Comet	Protein assembly by PAW	UTR_chick_LTQ_H1_1	PPG878_H7-1_20101112_LT.RAW	ProteomeXchange	PXD002410	http://proteomecentral.proteomexchange.org/cgi/GetDataset?ID=PXD002410	Additional mass spectrometry data processing	Table S2	figshare	doi:10.6084/m9.figshare.1603458	http://dx.doi.org/10.6084/m9.figshare.1603458	Annotation	Comparison of datasets	Table S3	figshare	doi:10.6084/m9.figshare.1603457	http://dx.doi.org/10.6084/m9.figshare.1603457
10 chick utricles pool H	Ion-trap mass spectrometry	Agilent 1100 series capillary LC system	Agilent Technologies	LTQ linear ion trap mass spectrometer	Thermo Scientific	Peptide matching by Comet	Protein assembly by PAW	UTR_chick_LTQ_H1_2	PPG878_H7-2_20101112_LT.RAW	ProteomeXchange	PXD002410	http://proteomecentral.proteomexchange.org/cgi/GetDataset?ID=PXD002410	Additional mass spectrometry data processing	Table S2	figshare	doi:10.6084/m9.figshare.1603458	http://dx.doi.org/10.6084/m9.figshare.1603458	Annotation	Comparison of datasets	Table S3	figshare	doi:10.6084/m9.figshare.1603457	http://dx.doi.org/10.6084/m9.figshare.1603457
10 chick utricles pool H	Ion-trap mass spectrometry	Agilent 1100 series capillary LC system	Agilent Technologies	LTQ linear ion trap mass spectrometer	Thermo Scientific	Peptide matching by Comet	Protein assembly by PAW	UTR_chick_LTQ_H1_3	PPG878_H7-3_20101112_LT.RAW	ProteomeXchange	PXD002410	http://proteomecentral.proteomexchange.org/cgi/GetDataset?ID=PXD002410	Additional mass spectrometry data processing	Table S2	figshare	doi:10.6084/m9.figshare.1603458	http://dx.doi.org/10.6084/m9.figshare.1603458	Annotation	Comparison of datasets	Table S3	figshare	doi:10.6084/m9.figshare.1603457	http://dx.doi.org/10.6084/m9.figshare.1603457
10 chick utricles pool H	Ion-trap mass spectrometry	Agilent 1100 series capillary LC system	Agilent Technologies	LTQ linear ion trap mass spectrometer	Thermo Scientific	Peptide matching by Comet	Protein assembly by PAW	UTR_chick_LTQ_H1_4	PPG878_H7-4_20101112_LT.RAW	ProteomeXchange	PXD002410	http://proteomecentral.proteomexchange.org/cgi/GetDataset?ID=PXD002410	Additional mass spectrometry data processing	Table S2	figshare	doi:10.6084/m9.figshare.1603458	http://dx.doi.org/10.6084/m9.figshare.1603458	Annotation	Comparison of datasets	Table S3	figshare	doi:10.6084/m9.figshare.1603457	http://dx.doi.org/10.6084/m9.figshare.1603457
10 chick utricles pool H	Ion-trap mass spectrometry	Agilent 1100 series capillary LC system	Agilent Technologies	LTQ linear ion trap mass spectrometer	Thermo Scientific	Peptide matching by Comet	Protein assembly by PAW	UTR_chick_LTQ_H1_5	PPG878_H7-5_20101112_LT.RAW	ProteomeXchange	PXD002410	http://proteomecentral.proteomexchange.org/cgi/GetDataset?ID=PXD002410	Additional mass spectrometry data processing	Table S2	figshare	doi:10.6084/m9.figshare.1603458	http://dx.doi.org/10.6084/m9.figshare.1603458	Annotation	Comparison of datasets	Table S3	figshare	doi:10.6084/m9.figshare.1603457	http://dx.doi.org/10.6084/m9.figshare.1603457
10 chick utricles pool H	Ion-trap mass spectrometry	Agilent 1100 series capillary LC system	Agilent Technologies	LTQ linear ion trap mass spectrometer	Thermo Scientific	Peptide matching by Comet	Protein assembly by PAW	UTR_chick_LTQ_H1_6	PPG878_H7-6_20101112_LT.RAW	ProteomeXchange	PXD002410	http://proteomecentral.proteomexchange.org/cgi/GetDataset?ID=PXD002410	Additional mass spectrometry data processing	Table S2	figshare	doi:10.6084/m9.figshare.1603458	http://dx.doi.org/10.6084/m9.figshare.1603458	Annotation	Comparison of datasets	Table S3	figshare	doi:10.6084/m9.figshare.1603457	http://dx.doi.org/10.6084/m9.figshare.1603457
100 chick hair-bundle ear-equivalents pool A2	Ion-trap mass spectrometry	Agilent 1100 series capillary LC system	Agilent Technologies	LTQ Velos linear ion trap mass spectrometer	Thermo Scientific	Peptide matching by Comet	Protein assembly by PAW	BUN_chick_Velos_A2_1	PPG844_R1-1_20100819_VE.RAW	ProteomeXchange	PXD002414	http://proteomecentral.proteomexchange.org/cgi/GetDataset?ID=PXD002414	Additional mass spectrometry data processing	Table S2	figshare	doi:10.6084/m9.figshare.1603458	http://dx.doi.org/10.6084/m9.figshare.1603458	Annotation	Comparison of datasets	Table S3	figshare	doi:10.6084/m9.figshare.1603457	http://dx.doi.org/10.6084/m9.figshare.1603457
100 chick hair-bundle ear-equivalents pool A2	Ion-trap mass spectrometry	Agilent 1100 series capillary LC system	Agilent Technologies	LTQ Velos linear ion trap mass spectrometer	Thermo Scientific	Peptide matching by Comet	Protein assembly by PAW	BUN_chick_Velos_A2_2	PPG844_R1-2_20100819_VE.RAW	ProteomeXchange	PXD002414	http://proteomecentral.proteomexchange.org/cgi/GetDataset?ID=PXD002414	Additional mass spectrometry data processing	Table S2	figshare	doi:10.6084/m9.figshare.1603458	http://dx.doi.org/10.6084/m9.figshare.1603458	Annotation	Comparison of datasets	Table S3	figshare	doi:10.6084/m9.figshare.1603457	http://dx.doi.org/10.6084/m9.figshare.1603457
100 chick hair-bundle ear-equivalents pool A2	Ion-trap mass spectrometry	Agilent 1100 series capillary LC system	Agilent Technologies	LTQ Velos linear ion trap mass spectrometer	Thermo Scientific	Peptide matching by Comet	Protein assembly by PAW	BUN_chick_Velos_A2_3	PPG844_R1-3_20100819_VE.RAW	ProteomeXchange	PXD002414	http://proteomecentral.proteomexchange.org/cgi/GetDataset?ID=PXD002414	Additional mass spectrometry data processing	Table S2	figshare	doi:10.6084/m9.figshare.1603458	http://dx.doi.org/10.6084/m9.figshare.1603458	Annotation	Comparison of datasets	Table S3	figshare	doi:10.6084/m9.figshare.1603457	http://dx.doi.org/10.6084/m9.figshare.1603457
100 chick hair-bundle ear-equivalents pool A2	Ion-trap mass spectrometry	Agilent 1100 series capillary LC system	Agilent Technologies	LTQ Velos linear ion trap mass spectrometer	Thermo Scientific	Peptide matching by Comet	Protein assembly by PAW	BUN_chick_Velos_A2_4	PPG844_R1-4_20100819_VE.RAW	ProteomeXchange	PXD002414	http://proteomecentral.proteomexchange.org/cgi/GetDataset?ID=PXD002414	Additional mass spectrometry data processing	Table S2	figshare	doi:10.6084/m9.figshare.1603458	http://dx.doi.org/10.6084/m9.figshare.1603458	Annotation	Comparison of datasets	Table S3	figshare	doi:10.6084/m9.figshare.1603457	http://dx.doi.org/10.6084/m9.figshare.1603457
100 chick hair-bundle ear-equivalents pool A2	Ion-trap mass spectrometry	Agilent 1100 series capillary LC system	Agilent Technologies	LTQ Velos linear ion trap mass spectrometer	Thermo Scientific	Peptide matching by Comet	Protein assembly by PAW	BUN_chick_Velos_A2_5	PPG844_R1-5_20100819_VE.RAW	ProteomeXchange	PXD002414	http://proteomecentral.proteomexchange.org/cgi/GetDataset?ID=PXD002414	Additional mass spectrometry data processing	Table S2	figshare	doi:10.6084/m9.figshare.1603458	http://dx.doi.org/10.6084/m9.figshare.1603458	Annotation	Comparison of datasets	Table S3	figshare	doi:10.6084/m9.figshare.1603457	http://dx.doi.org/10.6084/m9.figshare.1603457
100 chick hair-bundle ear-equivalents pool A2	Ion-trap mass spectrometry	Agilent 1100 series capillary LC system	Agilent Technologies	LTQ Velos linear ion trap mass spectrometer	Thermo Scientific	Peptide matching by Comet	Protein assembly by PAW	BUN_chick_Velos_A2_6	PPG844_R1-6_20100819_VE.RAW	ProteomeXchange	PXD002414	http://proteomecentral.proteomexchange.org/cgi/GetDataset?ID=PXD002414	Additional mass spectrometry data processing	Table S2	figshare	doi:10.6084/m9.figshare.1603458	http://dx.doi.org/10.6084/m9.figshare.1603458	Annotation	Comparison of datasets	Table S3	figshare	doi:10.6084/m9.figshare.1603457	http://dx.doi.org/10.6084/m9.figshare.1603457
100 chick hair-bundle ear-equivalents pool B2	Ion-trap mass spectrometry	Agilent 1100 series capillary LC system	Agilent Technologies	LTQ Velos linear ion trap mass spectrometer	Thermo Scientific	Peptide matching by Comet	Protein assembly by PAW	BUN_chick_Velos_B2_1	PPG844_R2-1_20100820_VE.RAW	ProteomeXchange	PXD002414	http://proteomecentral.proteomexchange.org/cgi/GetDataset?ID=PXD002414	Additional mass spectrometry data processing	Table S2	figshare	doi:10.6084/m9.figshare.1603458	http://dx.doi.org/10.6084/m9.figshare.1603458	Annotation	Comparison of datasets	Table S3	figshare	doi:10.6084/m9.figshare.1603457	http://dx.doi.org/10.6084/m9.figshare.1603457
100 chick hair-bundle ear-equivalents pool B2	Ion-trap mass spectrometry	Agilent 1100 series capillary LC system	Agilent Technologies	LTQ Velos linear ion trap mass spectrometer	Thermo Scientific	Peptide matching by Comet	Protein assembly by PAW	BUN_chick_Velos_B2_2	PPG844_R2-2_20100820_VE.RAW	ProteomeXchange	PXD002414	http://proteomecentral.proteomexchange.org/cgi/GetDataset?ID=PXD002414	Additional mass spectrometry data processing	Table S2	figshare	doi:10.6084/m9.figshare.1603458	http://dx.doi.org/10.6084/m9.figshare.1603458	Annotation	Comparison of datasets	Table S3	figshare	doi:10.6084/m9.figshare.1603457	http://dx.doi.org/10.6084/m9.figshare.1603457
100 chick hair-bundle ear-equivalents pool B2	Ion-trap mass spectrometry	Agilent 1100 series capillary LC system	Agilent Technologies	LTQ Velos linear ion trap mass spectrometer	Thermo Scientific	Peptide matching by Comet	Protein assembly by PAW	BUN_chick_Velos_B2_3	PPG844_R2-3_20100820_VE.RAW	ProteomeXchange	PXD002414	http://proteomecentral.proteomexchange.org/cgi/GetDataset?ID=PXD002414	Additional mass spectrometry data processing	Table S2	figshare	doi:10.6084/m9.figshare.1603458	http://dx.doi.org/10.6084/m9.figshare.1603458	Annotation	Comparison of datasets	Table S3	figshare	doi:10.6084/m9.figshare.1603457	http://dx.doi.org/10.6084/m9.figshare.1603457
100 chick hair-bundle ear-equivalents pool B2	Ion-trap mass spectrometry	Agilent 1100 series capillary LC system	Agilent Technologies	LTQ Velos linear ion trap mass spectrometer	Thermo Scientific	Peptide matching by Comet	Protein assembly by PAW	BUN_chick_Velos_B2_4	PPG844_R2-4_20100820_VE.RAW	ProteomeXchange	PXD002414	http://proteomecentral.proteomexchange.org/cgi/GetDataset?ID=PXD002414	Additional mass spectrometry data processing	Table S2	figshare	doi:10.6084/m9.figshare.1603458	http://dx.doi.org/10.6084/m9.figshare.1603458	Annotation	Comparison of datasets	Table S3	figshare	doi:10.6084/m9.figshare.1603457	http://dx.doi.org/10.6084/m9.figshare.1603457
100 chick hair-bundle ear-equivalents pool B2	Ion-trap mass spectrometry	Agilent 1100 series capillary LC system	Agilent Technologies	LTQ Velos linear ion trap mass spectrometer	Thermo Scientific	Peptide matching by Comet	Protein assembly by PAW	BUN_chick_Velos_B2_5	PPG844_R2-5_20100820_VE.RAW	ProteomeXchange	PXD002414	http://proteomecentral.proteomexchange.org/cgi/GetDataset?ID=PXD002414	Additional mass spectrometry data processing	Table S2	figshare	doi:10.6084/m9.figshare.1603458	http://dx.doi.org/10.6084/m9.figshare.1603458	Annotation	Comparison of datasets	Table S3	figshare	doi:10.6084/m9.figshare.1603457	http://dx.doi.org/10.6084/m9.figshare.1603457
100 chick hair-bundle ear-equivalents pool B2	Ion-trap mass spectrometry	Agilent 1100 series capillary LC system	Agilent Technologies	LTQ Velos linear ion trap mass spectrometer	Thermo Scientific	Peptide matching by Comet	Protein assembly by PAW	BUN_chick_Velos_B2_6	PPG844_R2-6_20100820_VE.RAW	ProteomeXchange	PXD002414	http://proteomecentral.proteomexchange.org/cgi/GetDataset?ID=PXD002414	Additional mass spectrometry data processing	Table S2	figshare	doi:10.6084/m9.figshare.1603458	http://dx.doi.org/10.6084/m9.figshare.1603458	Annotation	Comparison of datasets	Table S3	figshare	doi:10.6084/m9.figshare.1603457	http://dx.doi.org/10.6084/m9.figshare.1603457
100 chick hair-bundle ear-equivalents pool C2	Ion-trap mass spectrometry	Agilent 1100 series capillary LC system	Agilent Technologies	LTQ Velos linear ion trap mass spectrometer	Thermo Scientific	Peptide matching by Comet	Protein assembly by PAW	BUN_chick_Velos_C2_1	PPG844_R3-1_20100823_VE.RAW	ProteomeXchange	PXD002414	http://proteomecentral.proteomexchange.org/cgi/GetDataset?ID=PXD002414	Additional mass spectrometry data processing	Table S2	figshare	doi:10.6084/m9.figshare.1603458	http://dx.doi.org/10.6084/m9.figshare.1603458	Annotation	Comparison of datasets	Table S3	figshare	doi:10.6084/m9.figshare.1603457	http://dx.doi.org/10.6084/m9.figshare.1603457
100 chick hair-bundle ear-equivalents pool C2	Ion-trap mass spectrometry	Agilent 1100 series capillary LC system	Agilent Technologies	LTQ Velos linear ion trap mass spectrometer	Thermo Scientific	Peptide matching by Comet	Protein assembly by PAW	BUN_chick_Velos_C2_2	PPG844_R3-2_20100823_VE.RAW	ProteomeXchange	PXD002414	http://proteomecentral.proteomexchange.org/cgi/GetDataset?ID=PXD002414	Additional mass spectrometry data processing	Table S2	figshare	doi:10.6084/m9.figshare.1603458	http://dx.doi.org/10.6084/m9.figshare.1603458	Annotation	Comparison of datasets	Table S3	figshare	doi:10.6084/m9.figshare.1603457	http://dx.doi.org/10.6084/m9.figshare.1603457
100 chick hair-bundle ear-equivalents pool C2	Ion-trap mass spectrometry	Agilent 1100 series capillary LC system	Agilent Technologies	LTQ Velos linear ion trap mass spectrometer	Thermo Scientific	Peptide matching by Comet	Protein assembly by PAW	BUN_chick_Velos_C2_3	PPG844_R3-3_20100823_VE.RAW	ProteomeXchange	PXD002414	http://proteomecentral.proteomexchange.org/cgi/GetDataset?ID=PXD002414	Additional mass spectrometry data processing	Table S2	figshare	doi:10.6084/m9.figshare.1603458	http://dx.doi.org/10.6084/m9.figshare.1603458	Annotation	Comparison of datasets	Table S3	figshare	doi:10.6084/m9.figshare.1603457	http://dx.doi.org/10.6084/m9.figshare.1603457
100 chick hair-bundle ear-equivalents pool C2	Ion-trap mass spectrometry	Agilent 1100 series capillary LC system	Agilent Technologies	LTQ Velos linear ion trap mass spectrometer	Thermo Scientific	Peptide matching by Comet	Protein assembly by PAW	BUN_chick_Velos_C2_4	PPG844_R3-4_20100823_VE.RAW	ProteomeXchange	PXD002414	http://proteomecentral.proteomexchange.org/cgi/GetDataset?ID=PXD002414	Additional mass spectrometry data processing	Table S2	figshare	doi:10.6084/m9.figshare.1603458	http://dx.doi.org/10.6084/m9.figshare.1603458	Annotation	Comparison of datasets	Table S3	figshare	doi:10.6084/m9.figshare.1603457	http://dx.doi.org/10.6084/m9.figshare.1603457
100 chick hair-bundle ear-equivalents pool C2	Ion-trap mass spectrometry	Agilent 1100 series capillary LC system	Agilent Technologies	LTQ Velos linear ion trap mass spectrometer	Thermo Scientific	Peptide matching by Comet	Protein assembly by PAW	BUN_chick_Velos_C2_5	PPG844_R3-5_20100823_VE.RAW	ProteomeXchange	PXD002414	http://proteomecentral.proteomexchange.org/cgi/GetDataset?ID=PXD002414	Additional mass spectrometry data processing	Table S2	figshare	doi:10.6084/m9.figshare.1603458	http://dx.doi.org/10.6084/m9.figshare.1603458	Annotation	Comparison of datasets	Table S3	figshare	doi:10.6084/m9.figshare.1603457	http://dx.doi.org/10.6084/m9.figshare.1603457
100 chick hair-bundle ear-equivalents pool C2	Ion-trap mass spectrometry	Agilent 1100 series capillary LC system	Agilent Technologies	LTQ Velos linear ion trap mass spectrometer	Thermo Scientific	Peptide matching by Comet	Protein assembly by PAW	BUN_chick_Velos_C2_6	PPG844_R3-6_20100823_VE.RAW	ProteomeXchange	PXD002414	http://proteomecentral.proteomexchange.org/cgi/GetDataset?ID=PXD002414	Additional mass spectrometry data processing	Table S2	figshare	doi:10.6084/m9.figshare.1603458	http://dx.doi.org/10.6084/m9.figshare.1603458	Annotation	Comparison of datasets	Table S3	figshare	doi:10.6084/m9.figshare.1603457	http://dx.doi.org/10.6084/m9.figshare.1603457
100 chick hair-bundle ear-equivalents pool D2	Ion-trap mass spectrometry	Agilent 1100 series capillary LC system	Agilent Technologies	LTQ Velos linear ion trap mass spectrometer	Thermo Scientific	Peptide matching by Comet	Protein assembly by PAW	BUN_chick_Velos_D2_1	PPG844_R4-1_20100824_VE.RAW	ProteomeXchange	PXD002414	http://proteomecentral.proteomexchange.org/cgi/GetDataset?ID=PXD002414	Additional mass spectrometry data processing	Table S2	figshare	doi:10.6084/m9.figshare.1603458	http://dx.doi.org/10.6084/m9.figshare.1603458	Annotation	Comparison of datasets	Table S3	figshare	doi:10.6084/m9.figshare.1603457	http://dx.doi.org/10.6084/m9.figshare.1603457
100 chick hair-bundle ear-equivalents pool D2	Ion-trap mass spectrometry	Agilent 1100 series capillary LC system	Agilent Technologies	LTQ Velos linear ion trap mass spectrometer	Thermo Scientific	Peptide matching by Comet	Protein assembly by PAW	BUN_chick_Velos_D2_2	PPG844_R4-2_20100824_VE.RAW	ProteomeXchange	PXD002414	http://proteomecentral.proteomexchange.org/cgi/GetDataset?ID=PXD002414	Additional mass spectrometry data processing	Table S2	figshare	doi:10.6084/m9.figshare.1603458	http://dx.doi.org/10.6084/m9.figshare.1603458	Annotation	Comparison of datasets	Table S3	figshare	doi:10.6084/m9.figshare.1603457	http://dx.doi.org/10.6084/m9.figshare.1603457
100 chick hair-bundle ear-equivalents pool D2	Ion-trap mass spectrometry	Agilent 1100 series capillary LC system	Agilent Technologies	LTQ Velos linear ion trap mass spectrometer	Thermo Scientific	Peptide matching by Comet	Protein assembly by PAW	BUN_chick_Velos_D2_3	PPG844_R4-3_20100824_VE.RAW	ProteomeXchange	PXD002414	http://proteomecentral.proteomexchange.org/cgi/GetDataset?ID=PXD002414	Additional mass spectrometry data processing	Table S2	figshare	doi:10.6084/m9.figshare.1603458	http://dx.doi.org/10.6084/m9.figshare.1603458	Annotation	Comparison of datasets	Table S3	figshare	doi:10.6084/m9.figshare.1603457	http://dx.doi.org/10.6084/m9.figshare.1603457
100 chick hair-bundle ear-equivalents pool D2	Ion-trap mass spectrometry	Agilent 1100 series capillary LC system	Agilent Technologies	LTQ Velos linear ion trap mass spectrometer	Thermo Scientific	Peptide matching by Comet	Protein assembly by PAW	BUN_chick_Velos_D2_4	PPG844_R4-4_20100824_VE.RAW	ProteomeXchange	PXD002414	http://proteomecentral.proteomexchange.org/cgi/GetDataset?ID=PXD002414	Additional mass spectrometry data processing	Table S2	figshare	doi:10.6084/m9.figshare.1603458	http://dx.doi.org/10.6084/m9.figshare.1603458	Annotation	Comparison of datasets	Table S3	figshare	doi:10.6084/m9.figshare.1603457	http://dx.doi.org/10.6084/m9.figshare.1603457
100 chick hair-bundle ear-equivalents pool D2	Ion-trap mass spectrometry	Agilent 1100 series capillary LC system	Agilent Technologies	LTQ Velos linear ion trap mass spectrometer	Thermo Scientific	Peptide matching by Comet	Protein assembly by PAW	BUN_chick_Velos_D2_5	PPG844_R4-5_20100824_VE.RAW	ProteomeXchange	PXD002414	http://proteomecentral.proteomexchange.org/cgi/GetDataset?ID=PXD002414	Additional mass spectrometry data processing	Table S2	figshare	doi:10.6084/m9.figshare.1603458	http://dx.doi.org/10.6084/m9.figshare.1603458	Annotation	Comparison of datasets	Table S3	figshare	doi:10.6084/m9.figshare.1603457	http://dx.doi.org/10.6084/m9.figshare.1603457
100 chick hair-bundle ear-equivalents pool D2	Ion-trap mass spectrometry	Agilent 1100 series capillary LC system	Agilent Technologies	LTQ Velos linear ion trap mass spectrometer	Thermo Scientific	Peptide matching by Comet	Protein assembly by PAW	BUN_chick_Velos_D2_6	PPG844_R4-6_20100824_VE.RAW	ProteomeXchange	PXD002414	http://proteomecentral.proteomexchange.org/cgi/GetDataset?ID=PXD002414	Additional mass spectrometry data processing	Table S2	figshare	doi:10.6084/m9.figshare.1603458	http://dx.doi.org/10.6084/m9.figshare.1603458	Annotation	Comparison of datasets	Table S3	figshare	doi:10.6084/m9.figshare.1603457	http://dx.doi.org/10.6084/m9.figshare.1603457
10 chick utricles pool A2	Ion-trap mass spectrometry	Agilent 1100 series capillary LC system	Agilent Technologies	LTQ Velos linear ion trap mass spectrometer	Thermo Scientific	Peptide matching by Comet	Protein assembly by PAW	UTR_chick_Velos_A2_1	PPG864_R1-1_20100909_VE.RAW	ProteomeXchange	PXD002414	http://proteomecentral.proteomexchange.org/cgi/GetDataset?ID=PXD002414	Additional mass spectrometry data processing	Table S2	figshare	doi:10.6084/m9.figshare.1603458	http://dx.doi.org/10.6084/m9.figshare.1603458	Annotation	Comparison of datasets	Table S3	figshare	doi:10.6084/m9.figshare.1603457	http://dx.doi.org/10.6084/m9.figshare.1603457
10 chick utricles pool A2	Ion-trap mass spectrometry	Agilent 1100 series capillary LC system	Agilent Technologies	LTQ Velos linear ion trap mass spectrometer	Thermo Scientific	Peptide matching by Comet	Protein assembly by PAW	UTR_chick_Velos_A2_2	PPG864_R1-2_20100909_VE.RAW	ProteomeXchange	PXD002414	http://proteomecentral.proteomexchange.org/cgi/GetDataset?ID=PXD002414	Additional mass spectrometry data processing	Table S2	figshare	doi:10.6084/m9.figshare.1603458	http://dx.doi.org/10.6084/m9.figshare.1603458	Annotation	Comparison of datasets	Table S3	figshare	doi:10.6084/m9.figshare.1603457	http://dx.doi.org/10.6084/m9.figshare.1603457
10 chick utricles pool A2	Ion-trap mass spectrometry	Agilent 1100 series capillary LC system	Agilent Technologies	LTQ Velos linear ion trap mass spectrometer	Thermo Scientific	Peptide matching by Comet	Protein assembly by PAW	UTR_chick_Velos_A2_3	PPG864_R1-3_20100909_VE.RAW	ProteomeXchange	PXD002414	http://proteomecentral.proteomexchange.org/cgi/GetDataset?ID=PXD002414	Additional mass spectrometry data processing	Table S2	figshare	doi:10.6084/m9.figshare.1603458	http://dx.doi.org/10.6084/m9.figshare.1603458	Annotation	Comparison of datasets	Table S3	figshare	doi:10.6084/m9.figshare.1603457	http://dx.doi.org/10.6084/m9.figshare.1603457
10 chick utricles pool A2	Ion-trap mass spectrometry	Agilent 1100 series capillary LC system	Agilent Technologies	LTQ Velos linear ion trap mass spectrometer	Thermo Scientific	Peptide matching by Comet	Protein assembly by PAW	UTR_chick_Velos_A2_4	PPG864_R1-4_20100909_VE.RAW	ProteomeXchange	PXD002414	http://proteomecentral.proteomexchange.org/cgi/GetDataset?ID=PXD002414	Additional mass spectrometry data processing	Table S2	figshare	doi:10.6084/m9.figshare.1603458	http://dx.doi.org/10.6084/m9.figshare.1603458	Annotation	Comparison of datasets	Table S3	figshare	doi:10.6084/m9.figshare.1603457	http://dx.doi.org/10.6084/m9.figshare.1603457
10 chick utricles pool A2	Ion-trap mass spectrometry	Agilent 1100 series capillary LC system	Agilent Technologies	LTQ Velos linear ion trap mass spectrometer	Thermo Scientific	Peptide matching by Comet	Protein assembly by PAW	UTR_chick_Velos_A2_5	PPG864_R1-5_20100909_VE.RAW	ProteomeXchange	PXD002414	http://proteomecentral.proteomexchange.org/cgi/GetDataset?ID=PXD002414	Additional mass spectrometry data processing	Table S2	figshare	doi:10.6084/m9.figshare.1603458	http://dx.doi.org/10.6084/m9.figshare.1603458	Annotation	Comparison of datasets	Table S3	figshare	doi:10.6084/m9.figshare.1603457	http://dx.doi.org/10.6084/m9.figshare.1603457
10 chick utricles pool A2	Ion-trap mass spectrometry	Agilent 1100 series capillary LC system	Agilent Technologies	LTQ Velos linear ion trap mass spectrometer	Thermo Scientific	Peptide matching by Comet	Protein assembly by PAW	UTR_chick_Velos_A2_6	PPG864_R1-6_20100909_VE.RAW	ProteomeXchange	PXD002414	http://proteomecentral.proteomexchange.org/cgi/GetDataset?ID=PXD002414	Additional mass spectrometry data processing	Table S2	figshare	doi:10.6084/m9.figshare.1603458	http://dx.doi.org/10.6084/m9.figshare.1603458	Annotation	Comparison of datasets	Table S3	figshare	doi:10.6084/m9.figshare.1603457	http://dx.doi.org/10.6084/m9.figshare.1603457
10 chick utricles pool B2	Ion-trap mass spectrometry	Agilent 1100 series capillary LC system	Agilent Technologies	LTQ Velos linear ion trap mass spectrometer	Thermo Scientific	Peptide matching by Comet	Protein assembly by PAW	UTR_chick_Velos_B2_1	PPG864_R2-1_20100910_VE.RAW	ProteomeXchange	PXD002414	http://proteomecentral.proteomexchange.org/cgi/GetDataset?ID=PXD002414	Additional mass spectrometry data processing	Table S2	figshare	doi:10.6084/m9.figshare.1603458	http://dx.doi.org/10.6084/m9.figshare.1603458	Annotation	Comparison of datasets	Table S3	figshare	doi:10.6084/m9.figshare.1603457	http://dx.doi.org/10.6084/m9.figshare.1603457
10 chick utricles pool B2	Ion-trap mass spectrometry	Agilent 1100 series capillary LC system	Agilent Technologies	LTQ Velos linear ion trap mass spectrometer	Thermo Scientific	Peptide matching by Comet	Protein assembly by PAW	UTR_chick_Velos_B2_2	PPG864_R2-2_20100910_VE.RAW	ProteomeXchange	PXD002414	http://proteomecentral.proteomexchange.org/cgi/GetDataset?ID=PXD002414	Additional mass spectrometry data processing	Table S2	figshare	doi:10.6084/m9.figshare.1603458	http://dx.doi.org/10.6084/m9.figshare.1603458	Annotation	Comparison of datasets	Table S3	figshare	doi:10.6084/m9.figshare.1603457	http://dx.doi.org/10.6084/m9.figshare.1603457
10 chick utricles pool B2	Ion-trap mass spectrometry	Agilent 1100 series capillary LC system	Agilent Technologies	LTQ Velos linear ion trap mass spectrometer	Thermo Scientific	Peptide matching by Comet	Protein assembly by PAW	UTR_chick_Velos_B2_3	PPG864_R2-3_20100910_VE.RAW	ProteomeXchange	PXD002414	http://proteomecentral.proteomexchange.org/cgi/GetDataset?ID=PXD002414	Additional mass spectrometry data processing	Table S2	figshare	doi:10.6084/m9.figshare.1603458	http://dx.doi.org/10.6084/m9.figshare.1603458	Annotation	Comparison of datasets	Table S3	figshare	doi:10.6084/m9.figshare.1603457	http://dx.doi.org/10.6084/m9.figshare.1603457
10 chick utricles pool B2	Ion-trap mass spectrometry	Agilent 1100 series capillary LC system	Agilent Technologies	LTQ Velos linear ion trap mass spectrometer	Thermo Scientific	Peptide matching by Comet	Protein assembly by PAW	UTR_chick_Velos_B2_4	PPG864_R2-4_20100910_VE.RAW	ProteomeXchange	PXD002414	http://proteomecentral.proteomexchange.org/cgi/GetDataset?ID=PXD002414	Additional mass spectrometry data processing	Table S2	figshare	doi:10.6084/m9.figshare.1603458	http://dx.doi.org/10.6084/m9.figshare.1603458	Annotation	Comparison of datasets	Table S3	figshare	doi:10.6084/m9.figshare.1603457	http://dx.doi.org/10.6084/m9.figshare.1603457
10 chick utricles pool B2	Ion-trap mass spectrometry	Agilent 1100 series capillary LC system	Agilent Technologies	LTQ Velos linear ion trap mass spectrometer	Thermo Scientific	Peptide matching by Comet	Protein assembly by PAW	UTR_chick_Velos_B2_5	PPG864_R2-5_20100910_VE.RAW	ProteomeXchange	PXD002414	http://proteomecentral.proteomexchange.org/cgi/GetDataset?ID=PXD002414	Additional mass spectrometry data processing	Table S2	figshare	doi:10.6084/m9.figshare.1603458	http://dx.doi.org/10.6084/m9.figshare.1603458	Annotation	Comparison of datasets	Table S3	figshare	doi:10.6084/m9.figshare.1603457	http://dx.doi.org/10.6084/m9.figshare.1603457
10 chick utricles pool B2	Ion-trap mass spectrometry	Agilent 1100 series capillary LC system	Agilent Technologies	LTQ Velos linear ion trap mass spectrometer	Thermo Scientific	Peptide matching by Comet	Protein assembly by PAW	UTR_chick_Velos_B2_6	PPG864_R2-6_20100910_VE.RAW	ProteomeXchange	PXD002414	http://proteomecentral.proteomexchange.org/cgi/GetDataset?ID=PXD002414	Additional mass spectrometry data processing	Table S2	figshare	doi:10.6084/m9.figshare.1603458	http://dx.doi.org/10.6084/m9.figshare.1603458	Annotation	Comparison of datasets	Table S3	figshare	doi:10.6084/m9.figshare.1603457	http://dx.doi.org/10.6084/m9.figshare.1603457
10 chick utricles pool C2	Ion-trap mass spectrometry	Agilent 1100 series capillary LC system	Agilent Technologies	LTQ Velos linear ion trap mass spectrometer	Thermo Scientific	Peptide matching by Comet	Protein assembly by PAW	UTR_chick_Velos_C2_1	PPG864_R3-1_20100913_VE.RAW	ProteomeXchange	PXD002414	http://proteomecentral.proteomexchange.org/cgi/GetDataset?ID=PXD002414	Additional mass spectrometry data processing	Table S2	figshare	doi:10.6084/m9.figshare.1603458	http://dx.doi.org/10.6084/m9.figshare.1603458	Annotation	Comparison of datasets	Table S3	figshare	doi:10.6084/m9.figshare.1603457	http://dx.doi.org/10.6084/m9.figshare.1603457
10 chick utricles pool C2	Ion-trap mass spectrometry	Agilent 1100 series capillary LC system	Agilent Technologies	LTQ Velos linear ion trap mass spectrometer	Thermo Scientific	Peptide matching by Comet	Protein assembly by PAW	UTR_chick_Velos_C2_2	PPG864_R3-2_20100913_VE.RAW	ProteomeXchange	PXD002414	http://proteomecentral.proteomexchange.org/cgi/GetDataset?ID=PXD002414	Additional mass spectrometry data processing	Table S2	figshare	doi:10.6084/m9.figshare.1603458	http://dx.doi.org/10.6084/m9.figshare.1603458	Annotation	Comparison of datasets	Table S3	figshare	doi:10.6084/m9.figshare.1603457	http://dx.doi.org/10.6084/m9.figshare.1603457
10 chick utricles pool C2	Ion-trap mass spectrometry	Agilent 1100 series capillary LC system	Agilent Technologies	LTQ Velos linear ion trap mass spectrometer	Thermo Scientific	Peptide matching by Comet	Protein assembly by PAW	UTR_chick_Velos_C2_3	PPG864_R3-3_20100913_VE.RAW	ProteomeXchange	PXD002414	http://proteomecentral.proteomexchange.org/cgi/GetDataset?ID=PXD002414	Additional mass spectrometry data processing	Table S2	figshare	doi:10.6084/m9.figshare.1603458	http://dx.doi.org/10.6084/m9.figshare.1603458	Annotation	Comparison of datasets	Table S3	figshare	doi:10.6084/m9.figshare.1603457	http://dx.doi.org/10.6084/m9.figshare.1603457
10 chick utricles pool C2	Ion-trap mass spectrometry	Agilent 1100 series capillary LC system	Agilent Technologies	LTQ Velos linear ion trap mass spectrometer	Thermo Scientific	Peptide matching by Comet	Protein assembly by PAW	UTR_chick_Velos_C2_4	PPG864_R3-4_20100913_VE.RAW	ProteomeXchange	PXD002414	http://proteomecentral.proteomexchange.org/cgi/GetDataset?ID=PXD002414	Additional mass spectrometry data processing	Table S2	figshare	doi:10.6084/m9.figshare.1603458	http://dx.doi.org/10.6084/m9.figshare.1603458	Annotation	Comparison of datasets	Table S3	figshare	doi:10.6084/m9.figshare.1603457	http://dx.doi.org/10.6084/m9.figshare.1603457
10 chick utricles pool C2	Ion-trap mass spectrometry	Agilent 1100 series capillary LC system	Agilent Technologies	LTQ Velos linear ion trap mass spectrometer	Thermo Scientific	Peptide matching by Comet	Protein assembly by PAW	UTR_chick_Velos_C2_5	PPG864_R3-5_20100913_VE.RAW	ProteomeXchange	PXD002414	http://proteomecentral.proteomexchange.org/cgi/GetDataset?ID=PXD002414	Additional mass spectrometry data processing	Table S2	figshare	doi:10.6084/m9.figshare.1603458	http://dx.doi.org/10.6084/m9.figshare.1603458	Annotation	Comparison of datasets	Table S3	figshare	doi:10.6084/m9.figshare.1603457	http://dx.doi.org/10.6084/m9.figshare.1603457
10 chick utricles pool C2	Ion-trap mass spectrometry	Agilent 1100 series capillary LC system	Agilent Technologies	LTQ Velos linear ion trap mass spectrometer	Thermo Scientific	Peptide matching by Comet	Protein assembly by PAW	UTR_chick_Velos_C2_6	PPG864_R3-6_20100913_VE.RAW	ProteomeXchange	PXD002414	http://proteomecentral.proteomexchange.org/cgi/GetDataset?ID=PXD002414	Additional mass spectrometry data processing	Table S2	figshare	doi:10.6084/m9.figshare.1603458	http://dx.doi.org/10.6084/m9.figshare.1603458	Annotation	Comparison of datasets	Table S3	figshare	doi:10.6084/m9.figshare.1603457	http://dx.doi.org/10.6084/m9.figshare.1603457
10 chick utricles pool D2	Ion-trap mass spectrometry	Agilent 1100 series capillary LC system	Agilent Technologies	LTQ Velos linear ion trap mass spectrometer	Thermo Scientific	Peptide matching by Comet	Protein assembly by PAW	UTR_chick_Velos_D2_1	PPG864_R4-1_20100915_VE.RAW	ProteomeXchange	PXD002414	http://proteomecentral.proteomexchange.org/cgi/GetDataset?ID=PXD002414	Additional mass spectrometry data processing	Table S2	figshare	doi:10.6084/m9.figshare.1603458	http://dx.doi.org/10.6084/m9.figshare.1603458	Annotation	Comparison of datasets	Table S3	figshare	doi:10.6084/m9.figshare.1603457	http://dx.doi.org/10.6084/m9.figshare.1603457
10 chick utricles pool D2	Ion-trap mass spectrometry	Agilent 1100 series capillary LC system	Agilent Technologies	LTQ Velos linear ion trap mass spectrometer	Thermo Scientific	Peptide matching by Comet	Protein assembly by PAW	UTR_chick_Velos_D2_2	PPG864_R4-2_20100915_VE.RAW	ProteomeXchange	PXD002414	http://proteomecentral.proteomexchange.org/cgi/GetDataset?ID=PXD002414	Additional mass spectrometry data processing	Table S2	figshare	doi:10.6084/m9.figshare.1603458	http://dx.doi.org/10.6084/m9.figshare.1603458	Annotation	Comparison of datasets	Table S3	figshare	doi:10.6084/m9.figshare.1603457	http://dx.doi.org/10.6084/m9.figshare.1603457
10 chick utricles pool D2	Ion-trap mass spectrometry	Agilent 1100 series capillary LC system	Agilent Technologies	LTQ Velos linear ion trap mass spectrometer	Thermo Scientific	Peptide matching by Comet	Protein assembly by PAW	UTR_chick_Velos_D2_3	PPG864_R4-3_20100915_VE.RAW	ProteomeXchange	PXD002414	http://proteomecentral.proteomexchange.org/cgi/GetDataset?ID=PXD002414	Additional mass spectrometry data processing	Table S2	figshare	doi:10.6084/m9.figshare.1603458	http://dx.doi.org/10.6084/m9.figshare.1603458	Annotation	Comparison of datasets	Table S3	figshare	doi:10.6084/m9.figshare.1603457	http://dx.doi.org/10.6084/m9.figshare.1603457
10 chick utricles pool D2	Ion-trap mass spectrometry	Agilent 1100 series capillary LC system	Agilent Technologies	LTQ Velos linear ion trap mass spectrometer	Thermo Scientific	Peptide matching by Comet	Protein assembly by PAW	UTR_chick_Velos_D2_4	PPG864_R4-4_20100915_VE.RAW	ProteomeXchange	PXD002414	http://proteomecentral.proteomexchange.org/cgi/GetDataset?ID=PXD002414	Additional mass spectrometry data processing	Table S2	figshare	doi:10.6084/m9.figshare.1603458	http://dx.doi.org/10.6084/m9.figshare.1603458	Annotation	Comparison of datasets	Table S3	figshare	doi:10.6084/m9.figshare.1603457	http://dx.doi.org/10.6084/m9.figshare.1603457
10 chick utricles pool D2	Ion-trap mass spectrometry	Agilent 1100 series capillary LC system	Agilent Technologies	LTQ Velos linear ion trap mass spectrometer	Thermo Scientific	Peptide matching by Comet	Protein assembly by PAW	UTR_chick_Velos_D2_5	PPG864_R4-5_20100915_VE.RAW	ProteomeXchange	PXD002414	http://proteomecentral.proteomexchange.org/cgi/GetDataset?ID=PXD002414	Additional mass spectrometry data processing	Table S2	figshare	doi:10.6084/m9.figshare.1603458	http://dx.doi.org/10.6084/m9.figshare.1603458	Annotation	Comparison of datasets	Table S3	figshare	doi:10.6084/m9.figshare.1603457	http://dx.doi.org/10.6084/m9.figshare.1603457
10 chick utricles pool D2	Ion-trap mass spectrometry	Agilent 1100 series capillary LC system	Agilent Technologies	LTQ Velos linear ion trap mass spectrometer	Thermo Scientific	Peptide matching by Comet	Protein assembly by PAW	UTR_chick_Velos_D2_6	PPG864_R4-6_20100915_VE.RAW	ProteomeXchange	PXD002414	http://proteomecentral.proteomexchange.org/cgi/GetDataset?ID=PXD002414	Additional mass spectrometry data processing	Table S2	figshare	doi:10.6084/m9.figshare.1603458	http://dx.doi.org/10.6084/m9.figshare.1603458	Annotation	Comparison of datasets	Table S3	figshare	doi:10.6084/m9.figshare.1603457	http://dx.doi.org/10.6084/m9.figshare.1603457
100 chick hair-bundle ear-equivalents pool A3						Peptide matching by Andromeda	Protein assembly and quantitation by MaxQuant	BUN_chick_Orbitrap_A3_1	v120523v02.raw	ProteomeXchange	PXD002445	http://proteomecentral.proteomexchange.org/cgi/GetDataset?ID=PXD002445	Additional mass spectrometry data processing	Table S2	figshare	doi:10.6084/m9.figshare.1603458	http://dx.doi.org/10.6084/m9.figshare.1603458	Annotation	Comparison of datasets	Table S3	figshare	doi:10.6084/m9.figshare.1603457	http://dx.doi.org/10.6084/m9.figshare.1603457
100 chick hair-bundle ear-equivalents pool A3						Peptide matching by Andromeda	Protein assembly and quantitation by MaxQuant	BUN_chick_Orbitrap_A3_2	v120523v03.raw	ProteomeXchange	PXD002445	http://proteomecentral.proteomexchange.org/cgi/GetDataset?ID=PXD002445	Additional mass spectrometry data processing	Table S2	figshare	doi:10.6084/m9.figshare.1603458	http://dx.doi.org/10.6084/m9.figshare.1603458	Annotation	Comparison of datasets	Table S3	figshare	doi:10.6084/m9.figshare.1603457	http://dx.doi.org/10.6084/m9.figshare.1603457
100 chick hair-bundle ear-equivalents pool A3						Peptide matching by Andromeda	Protein assembly and quantitation by MaxQuant	BUN_chick_Orbitrap_A3_3	v120523v04.raw	ProteomeXchange	PXD002445	http://proteomecentral.proteomexchange.org/cgi/GetDataset?ID=PXD002445	Additional mass spectrometry data processing	Table S2	figshare	doi:10.6084/m9.figshare.1603458	http://dx.doi.org/10.6084/m9.figshare.1603458	Annotation	Comparison of datasets	Table S3	figshare	doi:10.6084/m9.figshare.1603457	http://dx.doi.org/10.6084/m9.figshare.1603457
100 chick hair-bundle ear-equivalents pool A3						Peptide matching by Andromeda	Protein assembly and quantitation by MaxQuant	BUN_chick_Orbitrap_A3_4	v120523v05.raw	ProteomeXchange	PXD002445	http://proteomecentral.proteomexchange.org/cgi/GetDataset?ID=PXD002445	Additional mass spectrometry data processing	Table S2	figshare	doi:10.6084/m9.figshare.1603458	http://dx.doi.org/10.6084/m9.figshare.1603458	Annotation	Comparison of datasets	Table S3	figshare	doi:10.6084/m9.figshare.1603457	http://dx.doi.org/10.6084/m9.figshare.1603457
100 chick hair-bundle ear-equivalents pool A3						Peptide matching by Andromeda	Protein assembly and quantitation by MaxQuant	BUN_chick_Orbitrap_A3_5	v120525v01.raw	ProteomeXchange	PXD002445	http://proteomecentral.proteomexchange.org/cgi/GetDataset?ID=PXD002445	Additional mass spectrometry data processing	Table S2	figshare	doi:10.6084/m9.figshare.1603458	http://dx.doi.org/10.6084/m9.figshare.1603458	Annotation	Comparison of datasets	Table S3	figshare	doi:10.6084/m9.figshare.1603457	http://dx.doi.org/10.6084/m9.figshare.1603457
100 chick hair-bundle ear-equivalents pool A3						Peptide matching by Andromeda	Protein assembly and quantitation by MaxQuant	BUN_chick_Orbitrap_A3_6	v120525v02.raw	ProteomeXchange	PXD002445	http://proteomecentral.proteomexchange.org/cgi/GetDataset?ID=PXD002445	Additional mass spectrometry data processing	Table S2	figshare	doi:10.6084/m9.figshare.1603458	http://dx.doi.org/10.6084/m9.figshare.1603458	Annotation	Comparison of datasets	Table S3	figshare	doi:10.6084/m9.figshare.1603457	http://dx.doi.org/10.6084/m9.figshare.1603457
100 chick hair-bundle ear-equivalents pool B3						Peptide matching by Andromeda	Protein assembly and quantitation by MaxQuant	BUN_chick_Orbitrap_B3_1	v120525v05.raw	ProteomeXchange	PXD002445	http://proteomecentral.proteomexchange.org/cgi/GetDataset?ID=PXD002445	Additional mass spectrometry data processing	Table S2	figshare	doi:10.6084/m9.figshare.1603458	http://dx.doi.org/10.6084/m9.figshare.1603458	Annotation	Comparison of datasets	Table S3	figshare	doi:10.6084/m9.figshare.1603457	http://dx.doi.org/10.6084/m9.figshare.1603457
100 chick hair-bundle ear-equivalents pool B3						Peptide matching by Andromeda	Protein assembly and quantitation by MaxQuant	BUN_chick_Orbitrap_B3_2	v120529v01.raw	ProteomeXchange	PXD002445	http://proteomecentral.proteomexchange.org/cgi/GetDataset?ID=PXD002445	Additional mass spectrometry data processing	Table S2	figshare	doi:10.6084/m9.figshare.1603458	http://dx.doi.org/10.6084/m9.figshare.1603458	Annotation	Comparison of datasets	Table S3	figshare	doi:10.6084/m9.figshare.1603457	http://dx.doi.org/10.6084/m9.figshare.1603457
100 chick hair-bundle ear-equivalents pool B3						Peptide matching by Andromeda	Protein assembly and quantitation by MaxQuant	BUN_chick_Orbitrap_B3_3	v120529v02.raw	ProteomeXchange	PXD002445	http://proteomecentral.proteomexchange.org/cgi/GetDataset?ID=PXD002445	Additional mass spectrometry data processing	Table S2	figshare	doi:10.6084/m9.figshare.1603458	http://dx.doi.org/10.6084/m9.figshare.1603458	Annotation	Comparison of datasets	Table S3	figshare	doi:10.6084/m9.figshare.1603457	http://dx.doi.org/10.6084/m9.figshare.1603457
100 chick hair-bundle ear-equivalents pool B3						Peptide matching by Andromeda	Protein assembly and quantitation by MaxQuant	BUN_chick_Orbitrap_B3_4	v120529v03.raw	ProteomeXchange	PXD002445	http://proteomecentral.proteomexchange.org/cgi/GetDataset?ID=PXD002445	Additional mass spectrometry data processing	Table S2	figshare	doi:10.6084/m9.figshare.1603458	http://dx.doi.org/10.6084/m9.figshare.1603458	Annotation	Comparison of datasets	Table S3	figshare	doi:10.6084/m9.figshare.1603457	http://dx.doi.org/10.6084/m9.figshare.1603457
100 chick hair-bundle ear-equivalents pool B3						Peptide matching by Andromeda	Protein assembly and quantitation by MaxQuant	BUN_chick_Orbitrap_B3_5	v120529v04.raw	ProteomeXchange	PXD002445	http://proteomecentral.proteomexchange.org/cgi/GetDataset?ID=PXD002445	Additional mass spectrometry data processing	Table S2	figshare	doi:10.6084/m9.figshare.1603458	http://dx.doi.org/10.6084/m9.figshare.1603458	Annotation	Comparison of datasets	Table S3	figshare	doi:10.6084/m9.figshare.1603457	http://dx.doi.org/10.6084/m9.figshare.1603457
100 chick hair-bundle ear-equivalents pool B3						Peptide matching by Andromeda	Protein assembly and quantitation by MaxQuant	BUN_chick_Orbitrap_B3_6	v120530v01.raw	ProteomeXchange	PXD002445	http://proteomecentral.proteomexchange.org/cgi/GetDataset?ID=PXD002445	Additional mass spectrometry data processing	Table S2	figshare	doi:10.6084/m9.figshare.1603458	http://dx.doi.org/10.6084/m9.figshare.1603458	Annotation	Comparison of datasets	Table S3	figshare	doi:10.6084/m9.figshare.1603457	http://dx.doi.org/10.6084/m9.figshare.1603457
100 chick hair-bundle ear-equivalents pool C3						Peptide matching by Andromeda	Protein assembly and quantitation by MaxQuant	BUN_chick_Orbitrap_C3_1	v120530v03.raw	ProteomeXchange	PXD002445	http://proteomecentral.proteomexchange.org/cgi/GetDataset?ID=PXD002445	Additional mass spectrometry data processing	Table S2	figshare	doi:10.6084/m9.figshare.1603458	http://dx.doi.org/10.6084/m9.figshare.1603458	Annotation	Comparison of datasets	Table S3	figshare	doi:10.6084/m9.figshare.1603457	http://dx.doi.org/10.6084/m9.figshare.1603457
100 chick hair-bundle ear-equivalents pool C3						Peptide matching by Andromeda	Protein assembly and quantitation by MaxQuant	BUN_chick_Orbitrap_C3_2	v120530v04.raw	ProteomeXchange	PXD002445	http://proteomecentral.proteomexchange.org/cgi/GetDataset?ID=PXD002445	Additional mass spectrometry data processing	Table S2	figshare	doi:10.6084/m9.figshare.1603458	http://dx.doi.org/10.6084/m9.figshare.1603458	Annotation	Comparison of datasets	Table S3	figshare	doi:10.6084/m9.figshare.1603457	http://dx.doi.org/10.6084/m9.figshare.1603457
100 chick hair-bundle ear-equivalents pool C3						Peptide matching by Andromeda	Protein assembly and quantitation by MaxQuant	BUN_chick_Orbitrap_C3_3	v120530v05.raw	ProteomeXchange	PXD002445	http://proteomecentral.proteomexchange.org/cgi/GetDataset?ID=PXD002445	Additional mass spectrometry data processing	Table S2	figshare	doi:10.6084/m9.figshare.1603458	http://dx.doi.org/10.6084/m9.figshare.1603458	Annotation	Comparison of datasets	Table S3	figshare	doi:10.6084/m9.figshare.1603457	http://dx.doi.org/10.6084/m9.figshare.1603457
100 chick hair-bundle ear-equivalents pool C3						Peptide matching by Andromeda	Protein assembly and quantitation by MaxQuant	BUN_chick_Orbitrap_C3_4	v120531v01.raw	ProteomeXchange	PXD002445	http://proteomecentral.proteomexchange.org/cgi/GetDataset?ID=PXD002445	Additional mass spectrometry data processing	Table S2	figshare	doi:10.6084/m9.figshare.1603458	http://dx.doi.org/10.6084/m9.figshare.1603458	Annotation	Comparison of datasets	Table S3	figshare	doi:10.6084/m9.figshare.1603457	http://dx.doi.org/10.6084/m9.figshare.1603457
100 chick hair-bundle ear-equivalents pool C3						Peptide matching by Andromeda	Protein assembly and quantitation by MaxQuant	BUN_chick_Orbitrap_C3_5	v120531v02.raw	ProteomeXchange	PXD002445	http://proteomecentral.proteomexchange.org/cgi/GetDataset?ID=PXD002445	Additional mass spectrometry data processing	Table S2	figshare	doi:10.6084/m9.figshare.1603458	http://dx.doi.org/10.6084/m9.figshare.1603458	Annotation	Comparison of datasets	Table S3	figshare	doi:10.6084/m9.figshare.1603457	http://dx.doi.org/10.6084/m9.figshare.1603457
100 chick hair-bundle ear-equivalents pool C3						Peptide matching by Andromeda	Protein assembly and quantitation by MaxQuant	BUN_chick_Orbitrap_C3_6	v120531v03.raw	ProteomeXchange	PXD002445	http://proteomecentral.proteomexchange.org/cgi/GetDataset?ID=PXD002445	Additional mass spectrometry data processing	Table S2	figshare	doi:10.6084/m9.figshare.1603458	http://dx.doi.org/10.6084/m9.figshare.1603458	Annotation	Comparison of datasets	Table S3	figshare	doi:10.6084/m9.figshare.1603457	http://dx.doi.org/10.6084/m9.figshare.1603457
100 chick hair-bundle ear-equivalents pool D3						Peptide matching by Andromeda	Protein assembly and quantitation by MaxQuant	BUN_chick_Orbitrap_D3_1	v120601v02.raw	ProteomeXchange	PXD002445	http://proteomecentral.proteomexchange.org/cgi/GetDataset?ID=PXD002445	Additional mass spectrometry data processing	Table S2	figshare	doi:10.6084/m9.figshare.1603458	http://dx.doi.org/10.6084/m9.figshare.1603458	Annotation	Comparison of datasets	Table S3	figshare	doi:10.6084/m9.figshare.1603457	http://dx.doi.org/10.6084/m9.figshare.1603457
100 chick hair-bundle ear-equivalents pool D3						Peptide matching by Andromeda	Protein assembly and quantitation by MaxQuant	BUN_chick_Orbitrap_D3_2	v120601v03.raw	ProteomeXchange	PXD002445	http://proteomecentral.proteomexchange.org/cgi/GetDataset?ID=PXD002445	Additional mass spectrometry data processing	Table S2	figshare	doi:10.6084/m9.figshare.1603458	http://dx.doi.org/10.6084/m9.figshare.1603458	Annotation	Comparison of datasets	Table S3	figshare	doi:10.6084/m9.figshare.1603457	http://dx.doi.org/10.6084/m9.figshare.1603457
100 chick hair-bundle ear-equivalents pool D3						Peptide matching by Andromeda	Protein assembly and quantitation by MaxQuant	BUN_chick_Orbitrap_D3_3	v120601v04.raw	ProteomeXchange	PXD002445	http://proteomecentral.proteomexchange.org/cgi/GetDataset?ID=PXD002445	Additional mass spectrometry data processing	Table S2	figshare	doi:10.6084/m9.figshare.1603458	http://dx.doi.org/10.6084/m9.figshare.1603458	Annotation	Comparison of datasets	Table S3	figshare	doi:10.6084/m9.figshare.1603457	http://dx.doi.org/10.6084/m9.figshare.1603457
100 chick hair-bundle ear-equivalents pool D3						Peptide matching by Andromeda	Protein assembly and quantitation by MaxQuant	BUN_chick_Orbitrap_D3_4	v120601v05.raw	ProteomeXchange	PXD002445	http://proteomecentral.proteomexchange.org/cgi/GetDataset?ID=PXD002445	Additional mass spectrometry data processing	Table S2	figshare	doi:10.6084/m9.figshare.1603458	http://dx.doi.org/10.6084/m9.figshare.1603458	Annotation	Comparison of datasets	Table S3	figshare	doi:10.6084/m9.figshare.1603457	http://dx.doi.org/10.6084/m9.figshare.1603457
100 chick hair-bundle ear-equivalents pool D3						Peptide matching by Andromeda	Protein assembly and quantitation by MaxQuant	BUN_chick_Orbitrap_D3_5	v120604v01.raw	ProteomeXchange	PXD002445	http://proteomecentral.proteomexchange.org/cgi/GetDataset?ID=PXD002445	Additional mass spectrometry data processing	Table S2	figshare	doi:10.6084/m9.figshare.1603458	http://dx.doi.org/10.6084/m9.figshare.1603458	Annotation	Comparison of datasets	Table S3	figshare	doi:10.6084/m9.figshare.1603457	http://dx.doi.org/10.6084/m9.figshare.1603457
100 chick hair-bundle ear-equivalents pool D3						Peptide matching by Andromeda	Protein assembly and quantitation by MaxQuant	BUN_chick_Orbitrap_D3_6	v120604v02.raw	ProteomeXchange	PXD002445	http://proteomecentral.proteomexchange.org/cgi/GetDataset?ID=PXD002445	Additional mass spectrometry data processing	Table S2	figshare	doi:10.6084/m9.figshare.1603458	http://dx.doi.org/10.6084/m9.figshare.1603458	Annotation	Comparison of datasets	Table S3	figshare	doi:10.6084/m9.figshare.1603457	http://dx.doi.org/10.6084/m9.figshare.1603457
10 chick utricles pool A3						Peptide matching by Andromeda	Protein assembly and quantitation by MaxQuant	UTR_chick_Orbitrap_A3_1	v120606v04.raw	ProteomeXchange	PXD002445	http://proteomecentral.proteomexchange.org/cgi/GetDataset?ID=PXD002445	Additional mass spectrometry data processing	Table S2	figshare	doi:10.6084/m9.figshare.1603458	http://dx.doi.org/10.6084/m9.figshare.1603458	Annotation	Comparison of datasets	Table S3	figshare	doi:10.6084/m9.figshare.1603457	http://dx.doi.org/10.6084/m9.figshare.1603457
10 chick utricles pool A3						Peptide matching by Andromeda	Protein assembly and quantitation by MaxQuant	UTR_chick_Orbitrap_A3_2	v120606v05.raw	ProteomeXchange	PXD002445	http://proteomecentral.proteomexchange.org/cgi/GetDataset?ID=PXD002445	Additional mass spectrometry data processing	Table S2	figshare	doi:10.6084/m9.figshare.1603458	http://dx.doi.org/10.6084/m9.figshare.1603458	Annotation	Comparison of datasets	Table S3	figshare	doi:10.6084/m9.figshare.1603457	http://dx.doi.org/10.6084/m9.figshare.1603457
10 chick utricles pool A3						Peptide matching by Andromeda	Protein assembly and quantitation by MaxQuant	UTR_chick_Orbitrap_A3_3	v120607v01.raw	ProteomeXchange	PXD002445	http://proteomecentral.proteomexchange.org/cgi/GetDataset?ID=PXD002445	Additional mass spectrometry data processing	Table S2	figshare	doi:10.6084/m9.figshare.1603458	http://dx.doi.org/10.6084/m9.figshare.1603458	Annotation	Comparison of datasets	Table S3	figshare	doi:10.6084/m9.figshare.1603457	http://dx.doi.org/10.6084/m9.figshare.1603457
10 chick utricles pool A3						Peptide matching by Andromeda	Protein assembly and quantitation by MaxQuant	UTR_chick_Orbitrap_A3_4	v120607v02.raw	ProteomeXchange	PXD002445	http://proteomecentral.proteomexchange.org/cgi/GetDataset?ID=PXD002445	Additional mass spectrometry data processing	Table S2	figshare	doi:10.6084/m9.figshare.1603458	http://dx.doi.org/10.6084/m9.figshare.1603458	Annotation	Comparison of datasets	Table S3	figshare	doi:10.6084/m9.figshare.1603457	http://dx.doi.org/10.6084/m9.figshare.1603457
10 chick utricles pool A3						Peptide matching by Andromeda	Protein assembly and quantitation by MaxQuant	UTR_chick_Orbitrap_A3_5	v120607v03.raw	ProteomeXchange	PXD002445	http://proteomecentral.proteomexchange.org/cgi/GetDataset?ID=PXD002445	Additional mass spectrometry data processing	Table S2	figshare	doi:10.6084/m9.figshare.1603458	http://dx.doi.org/10.6084/m9.figshare.1603458	Annotation	Comparison of datasets	Table S3	figshare	doi:10.6084/m9.figshare.1603457	http://dx.doi.org/10.6084/m9.figshare.1603457
10 chick utricles pool A3						Peptide matching by Andromeda	Protein assembly and quantitation by MaxQuant	UTR_chick_Orbitrap_A3_6	v120607v04.raw	ProteomeXchange	PXD002445	http://proteomecentral.proteomexchange.org/cgi/GetDataset?ID=PXD002445	Additional mass spectrometry data processing	Table S2	figshare	doi:10.6084/m9.figshare.1603458	http://dx.doi.org/10.6084/m9.figshare.1603458	Annotation	Comparison of datasets	Table S3	figshare	doi:10.6084/m9.figshare.1603457	http://dx.doi.org/10.6084/m9.figshare.1603457
10 chick utricles pool B3						Peptide matching by Andromeda	Protein assembly and quantitation by MaxQuant	UTR_chick_Orbitrap_B3_1	v120608v03.raw	ProteomeXchange	PXD002445	http://proteomecentral.proteomexchange.org/cgi/GetDataset?ID=PXD002445	Additional mass spectrometry data processing	Table S2	figshare	doi:10.6084/m9.figshare.1603458	http://dx.doi.org/10.6084/m9.figshare.1603458	Annotation	Comparison of datasets	Table S3	figshare	doi:10.6084/m9.figshare.1603457	http://dx.doi.org/10.6084/m9.figshare.1603457
10 chick utricles pool B3						Peptide matching by Andromeda	Protein assembly and quantitation by MaxQuant	UTR_chick_Orbitrap_B3_2	v120608v04.raw	ProteomeXchange	PXD002445	http://proteomecentral.proteomexchange.org/cgi/GetDataset?ID=PXD002445	Additional mass spectrometry data processing	Table S2	figshare	doi:10.6084/m9.figshare.1603458	http://dx.doi.org/10.6084/m9.figshare.1603458	Annotation	Comparison of datasets	Table S3	figshare	doi:10.6084/m9.figshare.1603457	http://dx.doi.org/10.6084/m9.figshare.1603457
10 chick utricles pool B3						Peptide matching by Andromeda	Protein assembly and quantitation by MaxQuant	UTR_chick_Orbitrap_B3_3	v120608v05.raw	ProteomeXchange	PXD002445	http://proteomecentral.proteomexchange.org/cgi/GetDataset?ID=PXD002445	Additional mass spectrometry data processing	Table S2	figshare	doi:10.6084/m9.figshare.1603458	http://dx.doi.org/10.6084/m9.figshare.1603458	Annotation	Comparison of datasets	Table S3	figshare	doi:10.6084/m9.figshare.1603457	http://dx.doi.org/10.6084/m9.figshare.1603457
10 chick utricles pool B3						Peptide matching by Andromeda	Protein assembly and quantitation by MaxQuant	UTR_chick_Orbitrap_B3_4	v120611v02.raw	ProteomeXchange	PXD002445	http://proteomecentral.proteomexchange.org/cgi/GetDataset?ID=PXD002445	Additional mass spectrometry data processing	Table S2	figshare	doi:10.6084/m9.figshare.1603458	http://dx.doi.org/10.6084/m9.figshare.1603458	Annotation	Comparison of datasets	Table S3	figshare	doi:10.6084/m9.figshare.1603457	http://dx.doi.org/10.6084/m9.figshare.1603457
10 chick utricles pool B3						Peptide matching by Andromeda	Protein assembly and quantitation by MaxQuant	UTR_chick_Orbitrap_B3_5	v120611v03.raw	ProteomeXchange	PXD002445	http://proteomecentral.proteomexchange.org/cgi/GetDataset?ID=PXD002445	Additional mass spectrometry data processing	Table S2	figshare	doi:10.6084/m9.figshare.1603458	http://dx.doi.org/10.6084/m9.figshare.1603458	Annotation	Comparison of datasets	Table S3	figshare	doi:10.6084/m9.figshare.1603457	http://dx.doi.org/10.6084/m9.figshare.1603457
10 chick utricles pool B3						Peptide matching by Andromeda	Protein assembly and quantitation by MaxQuant	UTR_chick_Orbitrap_B3_6	v120611v04.raw	ProteomeXchange	PXD002445	http://proteomecentral.proteomexchange.org/cgi/GetDataset?ID=PXD002445	Additional mass spectrometry data processing	Table S2	figshare	doi:10.6084/m9.figshare.1603458	http://dx.doi.org/10.6084/m9.figshare.1603458	Annotation	Comparison of datasets	Table S3	figshare	doi:10.6084/m9.figshare.1603457	http://dx.doi.org/10.6084/m9.figshare.1603457
10 chick utricles pool C3						Peptide matching by Andromeda	Protein assembly and quantitation by MaxQuant	UTR_chick_Orbitrap_C3_1	v120612v04.raw	ProteomeXchange	PXD002445	http://proteomecentral.proteomexchange.org/cgi/GetDataset?ID=PXD002445	Additional mass spectrometry data processing	Table S2	figshare	doi:10.6084/m9.figshare.1603458	http://dx.doi.org/10.6084/m9.figshare.1603458	Annotation	Comparison of datasets	Table S3	figshare	doi:10.6084/m9.figshare.1603457	http://dx.doi.org/10.6084/m9.figshare.1603457
10 chick utricles pool C3						Peptide matching by Andromeda	Protein assembly and quantitation by MaxQuant	UTR_chick_Orbitrap_C3_2	v120612v05.raw	ProteomeXchange	PXD002445	http://proteomecentral.proteomexchange.org/cgi/GetDataset?ID=PXD002445	Additional mass spectrometry data processing	Table S2	figshare	doi:10.6084/m9.figshare.1603458	http://dx.doi.org/10.6084/m9.figshare.1603458	Annotation	Comparison of datasets	Table S3	figshare	doi:10.6084/m9.figshare.1603457	http://dx.doi.org/10.6084/m9.figshare.1603457
10 chick utricles pool C3						Peptide matching by Andromeda	Protein assembly and quantitation by MaxQuant	UTR_chick_Orbitrap_C3_3	v120612v06.raw	ProteomeXchange	PXD002445	http://proteomecentral.proteomexchange.org/cgi/GetDataset?ID=PXD002445	Additional mass spectrometry data processing	Table S2	figshare	doi:10.6084/m9.figshare.1603458	http://dx.doi.org/10.6084/m9.figshare.1603458	Annotation	Comparison of datasets	Table S3	figshare	doi:10.6084/m9.figshare.1603457	http://dx.doi.org/10.6084/m9.figshare.1603457
10 chick utricles pool C3						Peptide matching by Andromeda	Protein assembly and quantitation by MaxQuant	UTR_chick_Orbitrap_C3_4	v120613v01.raw	ProteomeXchange	PXD002445	http://proteomecentral.proteomexchange.org/cgi/GetDataset?ID=PXD002445	Additional mass spectrometry data processing	Table S2	figshare	doi:10.6084/m9.figshare.1603458	http://dx.doi.org/10.6084/m9.figshare.1603458	Annotation	Comparison of datasets	Table S3	figshare	doi:10.6084/m9.figshare.1603457	http://dx.doi.org/10.6084/m9.figshare.1603457
10 chick utricles pool C3						Peptide matching by Andromeda	Protein assembly and quantitation by MaxQuant	UTR_chick_Orbitrap_C3_5	v120613v02.raw	ProteomeXchange	PXD002445	http://proteomecentral.proteomexchange.org/cgi/GetDataset?ID=PXD002445	Additional mass spectrometry data processing	Table S2	figshare	doi:10.6084/m9.figshare.1603458	http://dx.doi.org/10.6084/m9.figshare.1603458	Annotation	Comparison of datasets	Table S3	figshare	doi:10.6084/m9.figshare.1603457	http://dx.doi.org/10.6084/m9.figshare.1603457
10 chick utricles pool C3						Peptide matching by Andromeda	Protein assembly and quantitation by MaxQuant	UTR_chick_Orbitrap_C3_6	v120613v03.raw	ProteomeXchange	PXD002445	http://proteomecentral.proteomexchange.org/cgi/GetDataset?ID=PXD002445	Additional mass spectrometry data processing	Table S2	figshare	doi:10.6084/m9.figshare.1603458	http://dx.doi.org/10.6084/m9.figshare.1603458	Annotation	Comparison of datasets	Table S3	figshare	doi:10.6084/m9.figshare.1603457	http://dx.doi.org/10.6084/m9.figshare.1603457
10 chick utricles pool D3						Peptide matching by Andromeda	Protein assembly and quantitation by MaxQuant	UTR_chick_Orbitrap_D3_1	v120614v01.raw	ProteomeXchange	PXD002445	http://proteomecentral.proteomexchange.org/cgi/GetDataset?ID=PXD002445	Additional mass spectrometry data processing	Table S2	figshare	doi:10.6084/m9.figshare.1603458	http://dx.doi.org/10.6084/m9.figshare.1603458	Annotation	Comparison of datasets	Table S3	figshare	doi:10.6084/m9.figshare.1603457	http://dx.doi.org/10.6084/m9.figshare.1603457
10 chick utricles pool D3						Peptide matching by Andromeda	Protein assembly and quantitation by MaxQuant	UTR_chick_Orbitrap_D3_2	v120614v02.raw	ProteomeXchange	PXD002445	http://proteomecentral.proteomexchange.org/cgi/GetDataset?ID=PXD002445	Additional mass spectrometry data processing	Table S2	figshare	doi:10.6084/m9.figshare.1603458	http://dx.doi.org/10.6084/m9.figshare.1603458	Annotation	Comparison of datasets	Table S3	figshare	doi:10.6084/m9.figshare.1603457	http://dx.doi.org/10.6084/m9.figshare.1603457
10 chick utricles pool D3						Peptide matching by Andromeda	Protein assembly and quantitation by MaxQuant	UTR_chick_Orbitrap_D3_3	v120614v03.raw	ProteomeXchange	PXD002445	http://proteomecentral.proteomexchange.org/cgi/GetDataset?ID=PXD002445	Additional mass spectrometry data processing	Table S2	figshare	doi:10.6084/m9.figshare.1603458	http://dx.doi.org/10.6084/m9.figshare.1603458	Annotation	Comparison of datasets	Table S3	figshare	doi:10.6084/m9.figshare.1603457	http://dx.doi.org/10.6084/m9.figshare.1603457
10 chick utricles pool D3						Peptide matching by Andromeda	Protein assembly and quantitation by MaxQuant	UTR_chick_Orbitrap_D3_4	v120614v04.raw	ProteomeXchange	PXD002445	http://proteomecentral.proteomexchange.org/cgi/GetDataset?ID=PXD002445	Additional mass spectrometry data processing	Table S2	figshare	doi:10.6084/m9.figshare.1603458	http://dx.doi.org/10.6084/m9.figshare.1603458	Annotation	Comparison of datasets	Table S3	figshare	doi:10.6084/m9.figshare.1603457	http://dx.doi.org/10.6084/m9.figshare.1603457
10 chick utricles pool D3						Peptide matching by Andromeda	Protein assembly and quantitation by MaxQuant	UTR_chick_Orbitrap_D3_5	v120614v05.raw	ProteomeXchange	PXD002445	http://proteomecentral.proteomexchange.org/cgi/GetDataset?ID=PXD002445	Additional mass spectrometry data processing	Table S2	figshare	doi:10.6084/m9.figshare.1603458	http://dx.doi.org/10.6084/m9.figshare.1603458	Annotation	Comparison of datasets	Table S3	figshare	doi:10.6084/m9.figshare.1603457	http://dx.doi.org/10.6084/m9.figshare.1603457
10 chick utricles pool D3						Peptide matching by Andromeda	Protein assembly and quantitation by MaxQuant	UTR_chick_Orbitrap_D3_6	v120615v03.raw	ProteomeXchange	PXD002445	http://proteomecentral.proteomexchange.org/cgi/GetDataset?ID=PXD002445	Additional mass spectrometry data processing	Table S2	figshare	doi:10.6084/m9.figshare.1603458	http://dx.doi.org/10.6084/m9.figshare.1603458	Annotation	Comparison of datasets	Table S3	figshare	doi:10.6084/m9.figshare.1603457	http://dx.doi.org/10.6084/m9.figshare.1603457
100 rat hair-bundle ear-equivalents pool A	Ion-trap mass spectrometry	Agilent 1100 series capillary LC system	Agilent Technologies	LTQ linear ion trap mass spectrometer	Thermo Scientific	Peptide matching by Comet	Protein assembly by PAW	BUN_rat_LTQ_A_1	RAT592_A_1_20090423_LT.RAW	ProteomeXchange	PXD002416	http://proteomecentral.proteomexchange.org/cgi/GetDataset?ID=PXD002416						Annotation	Comparison of datasets	Table S3	figshare	doi:10.6084/m9.figshare.1603457	http://dx.doi.org/10.6084/m9.figshare.1603457
100 rat hair-bundle ear-equivalents pool A	Ion-trap mass spectrometry	Agilent 1100 series capillary LC system	Agilent Technologies	LTQ linear ion trap mass spectrometer	Thermo Scientific	Peptide matching by Comet	Protein assembly by PAW	BUN_rat_LTQ_A_2	RAT592_A_2_20090423_LT.RAW	ProteomeXchange	PXD002416	http://proteomecentral.proteomexchange.org/cgi/GetDataset?ID=PXD002416						Annotation	Comparison of datasets	Table S3	figshare	doi:10.6084/m9.figshare.1603457	http://dx.doi.org/10.6084/m9.figshare.1603457
100 rat hair-bundle ear-equivalents pool A	Ion-trap mass spectrometry	Agilent 1100 series capillary LC system	Agilent Technologies	LTQ linear ion trap mass spectrometer	Thermo Scientific	Peptide matching by Comet	Protein assembly by PAW	BUN_rat_LTQ_A_3	RAT592_A_3_20090423_LT.RAW	ProteomeXchange	PXD002416	http://proteomecentral.proteomexchange.org/cgi/GetDataset?ID=PXD002416						Annotation	Comparison of datasets	Table S3	figshare	doi:10.6084/m9.figshare.1603457	http://dx.doi.org/10.6084/m9.figshare.1603457
100 rat hair-bundle ear-equivalents pool B	Ion-trap mass spectrometry	Agilent 1100 series capillary LC system	Agilent Technologies	LTQ linear ion trap mass spectrometer	Thermo Scientific	Peptide matching by Comet	Protein assembly by PAW	BUN_rat_LTQ_A_4	RAT592_A_4_20090423_LT.RAW	ProteomeXchange	PXD002416	http://proteomecentral.proteomexchange.org/cgi/GetDataset?ID=PXD002416						Annotation	Comparison of datasets	Table S3	figshare	doi:10.6084/m9.figshare.1603457	http://dx.doi.org/10.6084/m9.figshare.1603457
100 rat hair-bundle ear-equivalents pool B	Ion-trap mass spectrometry	Agilent 1100 series capillary LC system	Agilent Technologies	LTQ linear ion trap mass spectrometer	Thermo Scientific	Peptide matching by Comet	Protein assembly by PAW	BUN_rat_LTQ_A_5	RAT592_A_5_20090423_LT.RAW	ProteomeXchange	PXD002416	http://proteomecentral.proteomexchange.org/cgi/GetDataset?ID=PXD002416						Annotation	Comparison of datasets	Table S3	figshare	doi:10.6084/m9.figshare.1603457	http://dx.doi.org/10.6084/m9.figshare.1603457
100 rat hair-bundle ear-equivalents pool B	Ion-trap mass spectrometry	Agilent 1100 series capillary LC system	Agilent Technologies	LTQ linear ion trap mass spectrometer	Thermo Scientific	Peptide matching by Comet	Protein assembly by PAW	BUN_rat_LTQ_B_1	RAT592_B_1_20090430_LT.RAW	ProteomeXchange	PXD002416	http://proteomecentral.proteomexchange.org/cgi/GetDataset?ID=PXD002416						Annotation	Comparison of datasets	Table S3	figshare	doi:10.6084/m9.figshare.1603457	http://dx.doi.org/10.6084/m9.figshare.1603457
100 rat hair-bundle ear-equivalents pool B	Ion-trap mass spectrometry	Agilent 1100 series capillary LC system	Agilent Technologies	LTQ linear ion trap mass spectrometer	Thermo Scientific	Peptide matching by Comet	Protein assembly by PAW	BUN_rat_LTQ_B_2	RAT592_B_2_20090430_LT.RAW	ProteomeXchange	PXD002416	http://proteomecentral.proteomexchange.org/cgi/GetDataset?ID=PXD002416						Annotation	Comparison of datasets	Table S3	figshare	doi:10.6084/m9.figshare.1603457	http://dx.doi.org/10.6084/m9.figshare.1603457
100 rat hair-bundle ear-equivalents pool B	Ion-trap mass spectrometry	Agilent 1100 series capillary LC system	Agilent Technologies	LTQ linear ion trap mass spectrometer	Thermo Scientific	Peptide matching by Comet	Protein assembly by PAW	BUN_rat_LTQ_B_3	RAT592_B_3_20090430_LT.RAW	ProteomeXchange	PXD002416	http://proteomecentral.proteomexchange.org/cgi/GetDataset?ID=PXD002416						Annotation	Comparison of datasets	Table S3	figshare	doi:10.6084/m9.figshare.1603457	http://dx.doi.org/10.6084/m9.figshare.1603457
100 rat hair-bundle ear-equivalents pool B	Ion-trap mass spectrometry	Agilent 1100 series capillary LC system	Agilent Technologies	LTQ linear ion trap mass spectrometer	Thermo Scientific	Peptide matching by Comet	Protein assembly by PAW	BUN_rat_LTQ_B_4	RAT592_B_4_20090430_LT.RAW	ProteomeXchange	PXD002416	http://proteomecentral.proteomexchange.org/cgi/GetDataset?ID=PXD002416						Annotation	Comparison of datasets	Table S3	figshare	doi:10.6084/m9.figshare.1603457	http://dx.doi.org/10.6084/m9.figshare.1603457
100 rat hair-bundle ear-equivalents pool B	Ion-trap mass spectrometry	Agilent 1100 series capillary LC system	Agilent Technologies	LTQ linear ion trap mass spectrometer	Thermo Scientific	Peptide matching by Comet	Protein assembly by PAW	BUN_rat_LTQ_B_5	RAT592_B_5_20090430_LT.RAW	ProteomeXchange	PXD002416	http://proteomecentral.proteomexchange.org/cgi/GetDataset?ID=PXD002416						Annotation	Comparison of datasets	Table S3	figshare	doi:10.6084/m9.figshare.1603457	http://dx.doi.org/10.6084/m9.figshare.1603457
100 rat hair-bundle ear-equivalents pool C	Ion-trap mass spectrometry	Agilent 1100 series capillary LC system	Agilent Technologies	LTQ linear ion trap mass spectrometer	Thermo Scientific	Peptide matching by Comet	Protein assembly by PAW	BUN_rat_LTQ_C_1	RAT592_C_1_20090430_LT.RAW	ProteomeXchange	PXD002416	http://proteomecentral.proteomexchange.org/cgi/GetDataset?ID=PXD002416						Annotation	Comparison of datasets	Table S3	figshare	doi:10.6084/m9.figshare.1603457	http://dx.doi.org/10.6084/m9.figshare.1603457
100 rat hair-bundle ear-equivalents pool C	Ion-trap mass spectrometry	Agilent 1100 series capillary LC system	Agilent Technologies	LTQ linear ion trap mass spectrometer	Thermo Scientific	Peptide matching by Comet	Protein assembly by PAW	BUN_rat_LTQ_C_2	RAT592_C_2_20090430_LT.RAW	ProteomeXchange	PXD002416	http://proteomecentral.proteomexchange.org/cgi/GetDataset?ID=PXD002416						Annotation	Comparison of datasets	Table S3	figshare	doi:10.6084/m9.figshare.1603457	http://dx.doi.org/10.6084/m9.figshare.1603457
100 rat hair-bundle ear-equivalents pool C	Ion-trap mass spectrometry	Agilent 1100 series capillary LC system	Agilent Technologies	LTQ linear ion trap mass spectrometer	Thermo Scientific	Peptide matching by Comet	Protein assembly by PAW	BUN_rat_LTQ_C_3	RAT592_C_3_20090430_LT.RAW	ProteomeXchange	PXD002416	http://proteomecentral.proteomexchange.org/cgi/GetDataset?ID=PXD002416						Annotation	Comparison of datasets	Table S3	figshare	doi:10.6084/m9.figshare.1603457	http://dx.doi.org/10.6084/m9.figshare.1603457
100 rat hair-bundle ear-equivalents pool C	Ion-trap mass spectrometry	Agilent 1100 series capillary LC system	Agilent Technologies	LTQ linear ion trap mass spectrometer	Thermo Scientific	Peptide matching by Comet	Protein assembly by PAW	BUN_rat_LTQ_C_4	RAT592_C_4_20090430_LT.RAW	ProteomeXchange	PXD002416	http://proteomecentral.proteomexchange.org/cgi/GetDataset?ID=PXD002416						Annotation	Comparison of datasets	Table S3	figshare	doi:10.6084/m9.figshare.1603457	http://dx.doi.org/10.6084/m9.figshare.1603457
100 rat hair-bundle ear-equivalents pool C	Ion-trap mass spectrometry	Agilent 1100 series capillary LC system	Agilent Technologies	LTQ linear ion trap mass spectrometer	Thermo Scientific	Peptide matching by Comet	Protein assembly by PAW	BUN_rat_LTQ_C_5	RAT592_C_5_20090430_LT.RAW	ProteomeXchange	PXD002416	http://proteomecentral.proteomexchange.org/cgi/GetDataset?ID=PXD002416						Annotation	Comparison of datasets	Table S3	figshare	doi:10.6084/m9.figshare.1603457	http://dx.doi.org/10.6084/m9.figshare.1603457
100 rat hair-bundle ear-equivalents pool D	Ion-trap mass spectrometry	Agilent 1100 series capillary LC system	Agilent Technologies	LTQ linear ion trap mass spectrometer	Thermo Scientific	Peptide matching by Comet	Protein assembly by PAW	BUN_rat_LTQ_D_1	RB2_1_20080915_LT.RAW	ProteomeXchange	PXD002416	http://proteomecentral.proteomexchange.org/cgi/GetDataset?ID=PXD002416						Annotation	Comparison of datasets	Table S3	figshare	doi:10.6084/m9.figshare.1603457	http://dx.doi.org/10.6084/m9.figshare.1603457
100 rat hair-bundle ear-equivalents pool D	Ion-trap mass spectrometry	Agilent 1100 series capillary LC system	Agilent Technologies	LTQ linear ion trap mass spectrometer	Thermo Scientific	Peptide matching by Comet	Protein assembly by PAW	BUN_rat_LTQ_D_2	RB2_2_20080915_LT.RAW	ProteomeXchange	PXD002416	http://proteomecentral.proteomexchange.org/cgi/GetDataset?ID=PXD002416						Annotation	Comparison of datasets	Table S3	figshare	doi:10.6084/m9.figshare.1603457	http://dx.doi.org/10.6084/m9.figshare.1603457
100 rat hair-bundle ear-equivalents pool D	Ion-trap mass spectrometry	Agilent 1100 series capillary LC system	Agilent Technologies	LTQ linear ion trap mass spectrometer	Thermo Scientific	Peptide matching by Comet	Protein assembly by PAW	BUN_rat_LTQ_D_3	RB2_3_20080915_LT.RAW	ProteomeXchange	PXD002416	http://proteomecentral.proteomexchange.org/cgi/GetDataset?ID=PXD002416						Annotation	Comparison of datasets	Table S3	figshare	doi:10.6084/m9.figshare.1603457	http://dx.doi.org/10.6084/m9.figshare.1603457
100 rat hair-bundle ear-equivalents pool D	Ion-trap mass spectrometry	Agilent 1100 series capillary LC system	Agilent Technologies	LTQ linear ion trap mass spectrometer	Thermo Scientific	Peptide matching by Comet	Protein assembly by PAW	BUN_rat_LTQ_D_4	RB2_4_20080915_LT.RAW	ProteomeXchange	PXD002416	http://proteomecentral.proteomexchange.org/cgi/GetDataset?ID=PXD002416						Annotation	Comparison of datasets	Table S3	figshare	doi:10.6084/m9.figshare.1603457	http://dx.doi.org/10.6084/m9.figshare.1603457
100 rat hair-bundle ear-equivalents pool D	Ion-trap mass spectrometry	Agilent 1100 series capillary LC system	Agilent Technologies	LTQ linear ion trap mass spectrometer	Thermo Scientific	Peptide matching by Comet	Protein assembly by PAW	BUN_rat_LTQ_D_5	RB2_5_20080915_LT.RAW	ProteomeXchange	PXD002416	http://proteomecentral.proteomexchange.org/cgi/GetDataset?ID=PXD002416						Annotation	Comparison of datasets	Table S3	figshare	doi:10.6084/m9.figshare.1603457	http://dx.doi.org/10.6084/m9.figshare.1603457
100 rat hair-bundle ear-equivalents pool D	Ion-trap mass spectrometry	Agilent 1100 series capillary LC system	Agilent Technologies	LTQ linear ion trap mass spectrometer	Thermo Scientific	Peptide matching by Comet	Protein assembly by PAW	BUN_rat_LTQ_D_6	RB2_6_20080915_LT.RAW	ProteomeXchange	PXD002416	http://proteomecentral.proteomexchange.org/cgi/GetDataset?ID=PXD002416						Annotation	Comparison of datasets	Table S3	figshare	doi:10.6084/m9.figshare.1603457	http://dx.doi.org/10.6084/m9.figshare.1603457
10 rat utricles pool A	Ion-trap mass spectrometry	Agilent 1100 series capillary LC system	Agilent Technologies	LTQ linear ion trap mass spectrometer	Thermo Scientific	Peptide matching by Comet	Protein assembly by PAW	UTR_rat_LTQ_A_1	REP620_A_1_20090831_LT.RAW	ProteomeXchange	PXD002416	http://proteomecentral.proteomexchange.org/cgi/GetDataset?ID=PXD002416						Annotation	Comparison of datasets	Table S3	figshare	doi:10.6084/m9.figshare.1603457	http://dx.doi.org/10.6084/m9.figshare.1603457
10 rat utricles pool A	Ion-trap mass spectrometry	Agilent 1100 series capillary LC system	Agilent Technologies	LTQ linear ion trap mass spectrometer	Thermo Scientific	Peptide matching by Comet	Protein assembly by PAW	UTR_rat_LTQ_A_2	REP620_A_2_20090831_LT.RAW	ProteomeXchange	PXD002416	http://proteomecentral.proteomexchange.org/cgi/GetDataset?ID=PXD002416						Annotation	Comparison of datasets	Table S3	figshare	doi:10.6084/m9.figshare.1603457	http://dx.doi.org/10.6084/m9.figshare.1603457
10 rat utricles pool A	Ion-trap mass spectrometry	Agilent 1100 series capillary LC system	Agilent Technologies	LTQ linear ion trap mass spectrometer	Thermo Scientific	Peptide matching by Comet	Protein assembly by PAW	UTR_rat_LTQ_A_3	REP620_A_3_20090831_LT.RAW	ProteomeXchange	PXD002416	http://proteomecentral.proteomexchange.org/cgi/GetDataset?ID=PXD002416						Annotation	Comparison of datasets	Table S3	figshare	doi:10.6084/m9.figshare.1603457	http://dx.doi.org/10.6084/m9.figshare.1603457
10 rat utricles pool A	Ion-trap mass spectrometry	Agilent 1100 series capillary LC system	Agilent Technologies	LTQ linear ion trap mass spectrometer	Thermo Scientific	Peptide matching by Comet	Protein assembly by PAW	UTR_rat_LTQ_A_4	REP620_A_4_20090831_LT.RAW	ProteomeXchange	PXD002416	http://proteomecentral.proteomexchange.org/cgi/GetDataset?ID=PXD002416						Annotation	Comparison of datasets	Table S3	figshare	doi:10.6084/m9.figshare.1603457	http://dx.doi.org/10.6084/m9.figshare.1603457
10 rat utricles pool A	Ion-trap mass spectrometry	Agilent 1100 series capillary LC system	Agilent Technologies	LTQ linear ion trap mass spectrometer	Thermo Scientific	Peptide matching by Comet	Protein assembly by PAW	UTR_rat_LTQ_A_5	REP620_A_5_20090831_LT.RAW	ProteomeXchange	PXD002416	http://proteomecentral.proteomexchange.org/cgi/GetDataset?ID=PXD002416						Annotation	Comparison of datasets	Table S3	figshare	doi:10.6084/m9.figshare.1603457	http://dx.doi.org/10.6084/m9.figshare.1603457
10 rat utricles pool A	Ion-trap mass spectrometry	Agilent 1100 series capillary LC system	Agilent Technologies	LTQ linear ion trap mass spectrometer	Thermo Scientific	Peptide matching by Comet	Protein assembly by PAW	UTR_rat_LTQ_A_6	REP620_A_6_20090831_LT.RAW	ProteomeXchange	PXD002416	http://proteomecentral.proteomexchange.org/cgi/GetDataset?ID=PXD002416						Annotation	Comparison of datasets	Table S3	figshare	doi:10.6084/m9.figshare.1603457	http://dx.doi.org/10.6084/m9.figshare.1603457
10 rat utricles pool B	Ion-trap mass spectrometry	Agilent 1100 series capillary LC system	Agilent Technologies	LTQ linear ion trap mass spectrometer	Thermo Scientific	Peptide matching by Comet	Protein assembly by PAW	UTR_rat_LTQ_B_1	REP620_B_1_20090901_LT.RAW	ProteomeXchange	PXD002416	http://proteomecentral.proteomexchange.org/cgi/GetDataset?ID=PXD002416						Annotation	Comparison of datasets	Table S3	figshare	doi:10.6084/m9.figshare.1603457	http://dx.doi.org/10.6084/m9.figshare.1603457
10 rat utricles pool B	Ion-trap mass spectrometry	Agilent 1100 series capillary LC system	Agilent Technologies	LTQ linear ion trap mass spectrometer	Thermo Scientific	Peptide matching by Comet	Protein assembly by PAW	UTR_rat_LTQ_B_2	REP620_B_2_20090901_LT.RAW	ProteomeXchange	PXD002416	http://proteomecentral.proteomexchange.org/cgi/GetDataset?ID=PXD002416						Annotation	Comparison of datasets	Table S3	figshare	doi:10.6084/m9.figshare.1603457	http://dx.doi.org/10.6084/m9.figshare.1603457
10 rat utricles pool B	Ion-trap mass spectrometry	Agilent 1100 series capillary LC system	Agilent Technologies	LTQ linear ion trap mass spectrometer	Thermo Scientific	Peptide matching by Comet	Protein assembly by PAW	UTR_rat_LTQ_B_3	REP620_B_3_20090901_LT.RAW	ProteomeXchange	PXD002416	http://proteomecentral.proteomexchange.org/cgi/GetDataset?ID=PXD002416						Annotation	Comparison of datasets	Table S3	figshare	doi:10.6084/m9.figshare.1603457	http://dx.doi.org/10.6084/m9.figshare.1603457
10 rat utricles pool B	Ion-trap mass spectrometry	Agilent 1100 series capillary LC system	Agilent Technologies	LTQ linear ion trap mass spectrometer	Thermo Scientific	Peptide matching by Comet	Protein assembly by PAW	UTR_rat_LTQ_B_4	REP620_B_4_20090901_LT.RAW	ProteomeXchange	PXD002416	http://proteomecentral.proteomexchange.org/cgi/GetDataset?ID=PXD002416						Annotation	Comparison of datasets	Table S3	figshare	doi:10.6084/m9.figshare.1603457	http://dx.doi.org/10.6084/m9.figshare.1603457
10 rat utricles pool B	Ion-trap mass spectrometry	Agilent 1100 series capillary LC system	Agilent Technologies	LTQ linear ion trap mass spectrometer	Thermo Scientific	Peptide matching by Comet	Protein assembly by PAW	UTR_rat_LTQ_B_5	REP620_B_5_20090901_LT.RAW	ProteomeXchange	PXD002416	http://proteomecentral.proteomexchange.org/cgi/GetDataset?ID=PXD002416						Annotation	Comparison of datasets	Table S3	figshare	doi:10.6084/m9.figshare.1603457	http://dx.doi.org/10.6084/m9.figshare.1603457
10 rat utricles pool B	Ion-trap mass spectrometry	Agilent 1100 series capillary LC system	Agilent Technologies	LTQ linear ion trap mass spectrometer	Thermo Scientific	Peptide matching by Comet	Protein assembly by PAW	UTR_rat_LTQ_B_6	REP620_B_6_20090901_LT.RAW	ProteomeXchange	PXD002416	http://proteomecentral.proteomexchange.org/cgi/GetDataset?ID=PXD002416						Annotation	Comparison of datasets	Table S3	figshare	doi:10.6084/m9.figshare.1603457	http://dx.doi.org/10.6084/m9.figshare.1603457
10 rat utricles pool C	Ion-trap mass spectrometry	Agilent 1100 series capillary LC system	Agilent Technologies	LTQ linear ion trap mass spectrometer	Thermo Scientific	Peptide matching by Comet	Protein assembly by PAW	UTR_rat_LTQ_C_1	REP620_C_1_20090902_LT.RAW	ProteomeXchange	PXD002416	http://proteomecentral.proteomexchange.org/cgi/GetDataset?ID=PXD002416						Annotation	Comparison of datasets	Table S3	figshare	doi:10.6084/m9.figshare.1603457	http://dx.doi.org/10.6084/m9.figshare.1603457
10 rat utricles pool C	Ion-trap mass spectrometry	Agilent 1100 series capillary LC system	Agilent Technologies	LTQ linear ion trap mass spectrometer	Thermo Scientific	Peptide matching by Comet	Protein assembly by PAW	UTR_rat_LTQ_C_2	REP620_C_2_20090902_LT.RAW	ProteomeXchange	PXD002416	http://proteomecentral.proteomexchange.org/cgi/GetDataset?ID=PXD002416						Annotation	Comparison of datasets	Table S3	figshare	doi:10.6084/m9.figshare.1603457	http://dx.doi.org/10.6084/m9.figshare.1603457
10 rat utricles pool C	Ion-trap mass spectrometry	Agilent 1100 series capillary LC system	Agilent Technologies	LTQ linear ion trap mass spectrometer	Thermo Scientific	Peptide matching by Comet	Protein assembly by PAW	UTR_rat_LTQ_C_3	REP620_C_3_20090902_LT.RAW	ProteomeXchange	PXD002416	http://proteomecentral.proteomexchange.org/cgi/GetDataset?ID=PXD002416						Annotation	Comparison of datasets	Table S3	figshare	doi:10.6084/m9.figshare.1603457	http://dx.doi.org/10.6084/m9.figshare.1603457
10 rat utricles pool C	Ion-trap mass spectrometry	Agilent 1100 series capillary LC system	Agilent Technologies	LTQ linear ion trap mass spectrometer	Thermo Scientific	Peptide matching by Comet	Protein assembly by PAW	UTR_rat_LTQ_C_4	REP620_C_4_20090902_LT.RAW	ProteomeXchange	PXD002416	http://proteomecentral.proteomexchange.org/cgi/GetDataset?ID=PXD002416						Annotation	Comparison of datasets	Table S3	figshare	doi:10.6084/m9.figshare.1603457	http://dx.doi.org/10.6084/m9.figshare.1603457
10 rat utricles pool C	Ion-trap mass spectrometry	Agilent 1100 series capillary LC system	Agilent Technologies	LTQ linear ion trap mass spectrometer	Thermo Scientific	Peptide matching by Comet	Protein assembly by PAW	UTR_rat_LTQ_C_5	REP620_C_5_20090902_LT.RAW	ProteomeXchange	PXD002416	http://proteomecentral.proteomexchange.org/cgi/GetDataset?ID=PXD002416						Annotation	Comparison of datasets	Table S3	figshare	doi:10.6084/m9.figshare.1603457	http://dx.doi.org/10.6084/m9.figshare.1603457
10 rat utricles pool C	Ion-trap mass spectrometry	Agilent 1100 series capillary LC system	Agilent Technologies	LTQ linear ion trap mass spectrometer	Thermo Scientific	Peptide matching by Comet	Protein assembly by PAW	UTR_rat_LTQ_C_6	REP620_C_6_20090902_LT.RAW	ProteomeXchange	PXD002416	http://proteomecentral.proteomexchange.org/cgi/GetDataset?ID=PXD002416						Annotation	Comparison of datasets	Table S3	figshare	doi:10.6084/m9.figshare.1603457	http://dx.doi.org/10.6084/m9.figshare.1603457
10 rat utricles pool D	Ion-trap mass spectrometry	Agilent 1100 series capillary LC system	Agilent Technologies	LTQ linear ion trap mass spectrometer	Thermo Scientific	Peptide matching by Comet	Protein assembly by PAW	UTR_rat_LTQ_D_1	REP620_D_1_20090902_LT.RAW	ProteomeXchange	PXD002416	http://proteomecentral.proteomexchange.org/cgi/GetDataset?ID=PXD002416						Annotation	Comparison of datasets	Table S3	figshare	doi:10.6084/m9.figshare.1603457	http://dx.doi.org/10.6084/m9.figshare.1603457
10 rat utricles pool D	Ion-trap mass spectrometry	Agilent 1100 series capillary LC system	Agilent Technologies	LTQ linear ion trap mass spectrometer	Thermo Scientific	Peptide matching by Comet	Protein assembly by PAW	UTR_rat_LTQ_D_2	REP620_D_2_20090902_LT.RAW	ProteomeXchange	PXD002416	http://proteomecentral.proteomexchange.org/cgi/GetDataset?ID=PXD002416						Annotation	Comparison of datasets	Table S3	figshare	doi:10.6084/m9.figshare.1603457	http://dx.doi.org/10.6084/m9.figshare.1603457
10 rat utricles pool D	Ion-trap mass spectrometry	Agilent 1100 series capillary LC system	Agilent Technologies	LTQ linear ion trap mass spectrometer	Thermo Scientific	Peptide matching by Comet	Protein assembly by PAW	UTR_rat_LTQ_D_3	REP620_D_3_20090902_LT.RAW	ProteomeXchange	PXD002416	http://proteomecentral.proteomexchange.org/cgi/GetDataset?ID=PXD002416						Annotation	Comparison of datasets	Table S3	figshare	doi:10.6084/m9.figshare.1603457	http://dx.doi.org/10.6084/m9.figshare.1603457
10 rat utricles pool D	Ion-trap mass spectrometry	Agilent 1100 series capillary LC system	Agilent Technologies	LTQ linear ion trap mass spectrometer	Thermo Scientific	Peptide matching by Comet	Protein assembly by PAW	UTR_rat_LTQ_D_4	REP620_D_4_20090902_LT.RAW	ProteomeXchange	PXD002416	http://proteomecentral.proteomexchange.org/cgi/GetDataset?ID=PXD002416						Annotation	Comparison of datasets	Table S3	figshare	doi:10.6084/m9.figshare.1603457	http://dx.doi.org/10.6084/m9.figshare.1603457
10 rat utricles pool D	Ion-trap mass spectrometry	Agilent 1100 series capillary LC system	Agilent Technologies	LTQ linear ion trap mass spectrometer	Thermo Scientific	Peptide matching by Comet	Protein assembly by PAW	UTR_rat_LTQ_D_5	REP620_D_5_20090902_LT.RAW	ProteomeXchange	PXD002416	http://proteomecentral.proteomexchange.org/cgi/GetDataset?ID=PXD002416						Annotation	Comparison of datasets	Table S3	figshare	doi:10.6084/m9.figshare.1603457	http://dx.doi.org/10.6084/m9.figshare.1603457
10 rat utricles pool D	Ion-trap mass spectrometry	Agilent 1100 series capillary LC system	Agilent Technologies	LTQ linear ion trap mass spectrometer	Thermo Scientific	Peptide matching by Comet	Protein assembly by PAW	UTR_rat_LTQ_D_6	REP620_D_6_20090902_LT.RAW	ProteomeXchange	PXD002416	http://proteomecentral.proteomexchange.org/cgi/GetDataset?ID=PXD002416						Annotation	Comparison of datasets	Table S3	figshare	doi:10.6084/m9.figshare.1603457	http://dx.doi.org/10.6084/m9.figshare.1603457
10 rat utricles pool E	Ion-trap mass spectrometry	Agilent 1100 series capillary LC system	Agilent Technologies	LTQ linear ion trap mass spectrometer	Thermo Scientific	Peptide matching by Comet	Protein assembly by PAW	UTR_rat_LTQ_E_1	REP620_E_1_20090904_LT.RAW	ProteomeXchange	PXD002416	http://proteomecentral.proteomexchange.org/cgi/GetDataset?ID=PXD002416						Annotation	Comparison of datasets	Table S3	figshare	doi:10.6084/m9.figshare.1603457	http://dx.doi.org/10.6084/m9.figshare.1603457
10 rat utricles pool E	Ion-trap mass spectrometry	Agilent 1100 series capillary LC system	Agilent Technologies	LTQ linear ion trap mass spectrometer	Thermo Scientific	Peptide matching by Comet	Protein assembly by PAW	UTR_rat_LTQ_E_2	REP620_E_2_20090904_LT.RAW	ProteomeXchange	PXD002416	http://proteomecentral.proteomexchange.org/cgi/GetDataset?ID=PXD002416						Annotation	Comparison of datasets	Table S3	figshare	doi:10.6084/m9.figshare.1603457	http://dx.doi.org/10.6084/m9.figshare.1603457
10 rat utricles pool E	Ion-trap mass spectrometry	Agilent 1100 series capillary LC system	Agilent Technologies	LTQ linear ion trap mass spectrometer	Thermo Scientific	Peptide matching by Comet	Protein assembly by PAW	UTR_rat_LTQ_E_3	REP620_E_3_20090904_LT.RAW	ProteomeXchange	PXD002416	http://proteomecentral.proteomexchange.org/cgi/GetDataset?ID=PXD002416						Annotation	Comparison of datasets	Table S3	figshare	doi:10.6084/m9.figshare.1603457	http://dx.doi.org/10.6084/m9.figshare.1603457
10 rat utricles pool E	Ion-trap mass spectrometry	Agilent 1100 series capillary LC system	Agilent Technologies	LTQ linear ion trap mass spectrometer	Thermo Scientific	Peptide matching by Comet	Protein assembly by PAW	UTR_rat_LTQ_E_4	REP620_E_4_20090904_LT.RAW	ProteomeXchange	PXD002416	http://proteomecentral.proteomexchange.org/cgi/GetDataset?ID=PXD002416						Annotation	Comparison of datasets	Table S3	figshare	doi:10.6084/m9.figshare.1603457	http://dx.doi.org/10.6084/m9.figshare.1603457
10 rat utricles pool E	Ion-trap mass spectrometry	Agilent 1100 series capillary LC system	Agilent Technologies	LTQ linear ion trap mass spectrometer	Thermo Scientific	Peptide matching by Comet	Protein assembly by PAW	UTR_rat_LTQ_E_5	REP620_E_5_20090904_LT.RAW	ProteomeXchange	PXD002416	http://proteomecentral.proteomexchange.org/cgi/GetDataset?ID=PXD002416						Annotation	Comparison of datasets	Table S3	figshare	doi:10.6084/m9.figshare.1603457	http://dx.doi.org/10.6084/m9.figshare.1603457
10 rat utricles pool E	Ion-trap mass spectrometry	Agilent 1100 series capillary LC system	Agilent Technologies	LTQ linear ion trap mass spectrometer	Thermo Scientific	Peptide matching by Comet	Protein assembly by PAW	UTR_rat_LTQ_E_6	REP620_E_6_20090904_LT.RAW	ProteomeXchange	PXD002416	http://proteomecentral.proteomexchange.org/cgi/GetDataset?ID=PXD002416						Annotation	Comparison of datasets	Table S3	figshare	doi:10.6084/m9.figshare.1603457	http://dx.doi.org/10.6084/m9.figshare.1603457
10 rat utricles pool F	Ion-trap mass spectrometry	Agilent 1100 series capillary LC system	Agilent Technologies	LTQ linear ion trap mass spectrometer	Thermo Scientific	Peptide matching by Comet	Protein assembly by PAW	UTR_rat_LTQ_F_1	RS1_1_20080915_LT.RAW	ProteomeXchange	PXD002416	http://proteomecentral.proteomexchange.org/cgi/GetDataset?ID=PXD002416						Annotation	Comparison of datasets	Table S3	figshare	doi:10.6084/m9.figshare.1603457	http://dx.doi.org/10.6084/m9.figshare.1603457
10 rat utricles pool F	Ion-trap mass spectrometry	Agilent 1100 series capillary LC system	Agilent Technologies	LTQ linear ion trap mass spectrometer	Thermo Scientific	Peptide matching by Comet	Protein assembly by PAW	UTR_rat_LTQ_F_2	RS1_2_20080915_LT.RAW	ProteomeXchange	PXD002416	http://proteomecentral.proteomexchange.org/cgi/GetDataset?ID=PXD002416						Annotation	Comparison of datasets	Table S3	figshare	doi:10.6084/m9.figshare.1603457	http://dx.doi.org/10.6084/m9.figshare.1603457
10 rat utricles pool F	Ion-trap mass spectrometry	Agilent 1100 series capillary LC system	Agilent Technologies	LTQ linear ion trap mass spectrometer	Thermo Scientific	Peptide matching by Comet	Protein assembly by PAW	UTR_rat_LTQ_F_3	RS1_3_20080915_LT.RAW	ProteomeXchange	PXD002416	http://proteomecentral.proteomexchange.org/cgi/GetDataset?ID=PXD002416						Annotation	Comparison of datasets	Table S3	figshare	doi:10.6084/m9.figshare.1603457	http://dx.doi.org/10.6084/m9.figshare.1603457
10 rat utricles pool F	Ion-trap mass spectrometry	Agilent 1100 series capillary LC system	Agilent Technologies	LTQ linear ion trap mass spectrometer	Thermo Scientific	Peptide matching by Comet	Protein assembly by PAW	UTR_rat_LTQ_F_4	RS1_4_20080915_LT.RAW	ProteomeXchange	PXD002416	http://proteomecentral.proteomexchange.org/cgi/GetDataset?ID=PXD002416						Annotation	Comparison of datasets	Table S3	figshare	doi:10.6084/m9.figshare.1603457	http://dx.doi.org/10.6084/m9.figshare.1603457
10 rat utricles pool F	Ion-trap mass spectrometry	Agilent 1100 series capillary LC system	Agilent Technologies	LTQ linear ion trap mass spectrometer	Thermo Scientific	Peptide matching by Comet	Protein assembly by PAW	UTR_rat_LTQ_F_5	RS1_5_20080915_LT.RAW	ProteomeXchange	PXD002416	http://proteomecentral.proteomexchange.org/cgi/GetDataset?ID=PXD002416						Annotation	Comparison of datasets	Table S3	figshare	doi:10.6084/m9.figshare.1603457	http://dx.doi.org/10.6084/m9.figshare.1603457
10 rat utricles pool F	Ion-trap mass spectrometry	Agilent 1100 series capillary LC system	Agilent Technologies	LTQ linear ion trap mass spectrometer	Thermo Scientific	Peptide matching by Comet	Protein assembly by PAW	UTR_rat_LTQ_F_6	RS1_6_20080915_LT.RAW	ProteomeXchange	PXD002416	http://proteomecentral.proteomexchange.org/cgi/GetDataset?ID=PXD002416						Annotation	Comparison of datasets	Table S3	figshare	doi:10.6084/m9.figshare.1603457	http://dx.doi.org/10.6084/m9.figshare.1603457
10 rat utricles pool G	Ion-trap mass spectrometry	Agilent 1100 series capillary LC system	Agilent Technologies	LTQ linear ion trap mass spectrometer	Thermo Scientific	Peptide matching by Comet	Protein assembly by PAW	UTR_rat_LTQ_G_1	PPG875_Rat1_20101013_LT.RAW	ProteomeXchange	PXD002416	http://proteomecentral.proteomexchange.org/cgi/GetDataset?ID=PXD002416						Annotation	Comparison of datasets	Table S3	figshare	doi:10.6084/m9.figshare.1603457	http://dx.doi.org/10.6084/m9.figshare.1603457
10 rat utricles pool G	Ion-trap mass spectrometry	Agilent 1100 series capillary LC system	Agilent Technologies	LTQ linear ion trap mass spectrometer	Thermo Scientific	Peptide matching by Comet	Protein assembly by PAW	UTR_rat_LTQ_G_2	PPG875_Rat2_20101013_LT.RAW	ProteomeXchange	PXD002416	http://proteomecentral.proteomexchange.org/cgi/GetDataset?ID=PXD002416						Annotation	Comparison of datasets	Table S3	figshare	doi:10.6084/m9.figshare.1603457	http://dx.doi.org/10.6084/m9.figshare.1603457
10 rat utricles pool G	Ion-trap mass spectrometry	Agilent 1100 series capillary LC system	Agilent Technologies	LTQ linear ion trap mass spectrometer	Thermo Scientific	Peptide matching by Comet	Protein assembly by PAW	UTR_rat_LTQ_G_3	PPG875_Rat3_20101013_LT.RAW	ProteomeXchange	PXD002416	http://proteomecentral.proteomexchange.org/cgi/GetDataset?ID=PXD002416						Annotation	Comparison of datasets	Table S3	figshare	doi:10.6084/m9.figshare.1603457	http://dx.doi.org/10.6084/m9.figshare.1603457
10 rat utricles pool G	Ion-trap mass spectrometry	Agilent 1100 series capillary LC system	Agilent Technologies	LTQ linear ion trap mass spectrometer	Thermo Scientific	Peptide matching by Comet	Protein assembly by PAW	UTR_rat_LTQ_G_4	PPG875_Rat4_20101013_LT.RAW	ProteomeXchange	PXD002416	http://proteomecentral.proteomexchange.org/cgi/GetDataset?ID=PXD002416						Annotation	Comparison of datasets	Table S3	figshare	doi:10.6084/m9.figshare.1603457	http://dx.doi.org/10.6084/m9.figshare.1603457
10 rat utricles pool G	Ion-trap mass spectrometry	Agilent 1100 series capillary LC system	Agilent Technologies	LTQ linear ion trap mass spectrometer	Thermo Scientific	Peptide matching by Comet	Protein assembly by PAW	UTR_rat_LTQ_G_5	PPG875_Rat5_20101013_LT.RAW	ProteomeXchange	PXD002416	http://proteomecentral.proteomexchange.org/cgi/GetDataset?ID=PXD002416						Annotation	Comparison of datasets	Table S3	figshare	doi:10.6084/m9.figshare.1603457	http://dx.doi.org/10.6084/m9.figshare.1603457
10 rat utricles pool G	Ion-trap mass spectrometry	Agilent 1100 series capillary LC system	Agilent Technologies	LTQ linear ion trap mass spectrometer	Thermo Scientific	Peptide matching by Comet	Protein assembly by PAW	UTR_rat_LTQ_G_6	PPG875_Rat6_20101013_LT.RAW	ProteomeXchange	PXD002416	http://proteomecentral.proteomexchange.org/cgi/GetDataset?ID=PXD002416						Annotation	Comparison of datasets	Table S3	figshare	doi:10.6084/m9.figshare.1603457	http://dx.doi.org/10.6084/m9.figshare.1603457
100 mouse hair-bundle ear-equivalents pool A	Ion-trap mass spectrometry	nanoAcquity LC system	Waters	LTQ Velos linear ion trap mass spectrometer	Thermo Scientific	Peptide matching by Comet	Protein assembly by PAW	BUN_mouse_Velos_A_1	GIL1591_P21_CD1_Bun1-1_10-15ng_75um_140_20141004_VE2.raw	ProteomeXchange	PXD002415	http://proteomecentral.proteomexchange.org/cgi/GetDataset?ID=PXD002415						Annotation	Comparison of datasets	Table S3	figshare	doi:10.6084/m9.figshare.1603457	http://dx.doi.org/10.6084/m9.figshare.1603457
100 mouse hair-bundle ear-equivalents pool A	Ion-trap mass spectrometry	nanoAcquity LC system	Waters	LTQ Velos linear ion trap mass spectrometer	Thermo Scientific	Peptide matching by Comet	Protein assembly by PAW	BUN_mouse_Velos_A_2	GIL1591_P21_CD1_Bun1-2_10-15ng_75um_140_20141004_VE2.raw	ProteomeXchange	PXD002415	http://proteomecentral.proteomexchange.org/cgi/GetDataset?ID=PXD002415						Annotation	Comparison of datasets	Table S3	figshare	doi:10.6084/m9.figshare.1603457	http://dx.doi.org/10.6084/m9.figshare.1603457
100 mouse hair-bundle ear-equivalents pool A	Ion-trap mass spectrometry	nanoAcquity LC system	Waters	LTQ Velos linear ion trap mass spectrometer	Thermo Scientific	Peptide matching by Comet	Protein assembly by PAW	BUN_mouse_Velos_A_3	GIL1591_P21_CD1_Bun1-3_10-15ng_75um_140_20141004_VE2.raw	ProteomeXchange	PXD002415	http://proteomecentral.proteomexchange.org/cgi/GetDataset?ID=PXD002415						Annotation	Comparison of datasets	Table S3	figshare	doi:10.6084/m9.figshare.1603457	http://dx.doi.org/10.6084/m9.figshare.1603457
100 mouse hair-bundle ear-equivalents pool A	Ion-trap mass spectrometry	nanoAcquity LC system	Waters	LTQ Velos linear ion trap mass spectrometer	Thermo Scientific	Peptide matching by Comet	Protein assembly by PAW	BUN_mouse_Velos_A_4	GIL1591_P21_CD1_Bun1-4_10-15ng_75um_140_20141004_VE2.raw	ProteomeXchange	PXD002415	http://proteomecentral.proteomexchange.org/cgi/GetDataset?ID=PXD002415						Annotation	Comparison of datasets	Table S3	figshare	doi:10.6084/m9.figshare.1603457	http://dx.doi.org/10.6084/m9.figshare.1603457
100 mouse hair-bundle ear-equivalents pool A	Ion-trap mass spectrometry	nanoAcquity LC system	Waters	LTQ Velos linear ion trap mass spectrometer	Thermo Scientific	Peptide matching by Comet	Protein assembly by PAW	BUN_mouse_Velos_A_5	GIL1591_P21_CD1_Bun1-5_10-15ng_75um_140_20141004_VE2.raw	ProteomeXchange	PXD002415	http://proteomecentral.proteomexchange.org/cgi/GetDataset?ID=PXD002415						Annotation	Comparison of datasets	Table S3	figshare	doi:10.6084/m9.figshare.1603457	http://dx.doi.org/10.6084/m9.figshare.1603457
100 mouse hair-bundle ear-equivalents pool A	Ion-trap mass spectrometry	nanoAcquity LC system	Waters	LTQ Velos linear ion trap mass spectrometer	Thermo Scientific	Peptide matching by Comet	Protein assembly by PAW	BUN_mouse_Velos_A_6	GIL1591_P21_CD1_Bun1-6_10-15ng_75um_140_20141004_VE2.raw	ProteomeXchange	PXD002415	http://proteomecentral.proteomexchange.org/cgi/GetDataset?ID=PXD002415						Annotation	Comparison of datasets	Table S3	figshare	doi:10.6084/m9.figshare.1603457	http://dx.doi.org/10.6084/m9.figshare.1603457
100 mouse hair-bundle ear-equivalents pool B	Ion-trap mass spectrometry	nanoAcquity LC system	Waters	LTQ Velos linear ion trap mass spectrometer	Thermo Scientific	Peptide matching by Comet	Protein assembly by PAW	BUN_mouse_Velos_B_1	GIL1591_P21_CD1_Bun2-1_10-15ng_75um_140_20141004_VE2.raw	ProteomeXchange	PXD002415	http://proteomecentral.proteomexchange.org/cgi/GetDataset?ID=PXD002415						Annotation	Comparison of datasets	Table S3	figshare	doi:10.6084/m9.figshare.1603457	http://dx.doi.org/10.6084/m9.figshare.1603457
100 mouse hair-bundle ear-equivalents pool B	Ion-trap mass spectrometry	nanoAcquity LC system	Waters	LTQ Velos linear ion trap mass spectrometer	Thermo Scientific	Peptide matching by Comet	Protein assembly by PAW	BUN_mouse_Velos_B_2	GIL1591_P21_CD1_Bun2-2_10-15ng_75um_140_20141004_VE2.raw	ProteomeXchange	PXD002415	http://proteomecentral.proteomexchange.org/cgi/GetDataset?ID=PXD002415						Annotation	Comparison of datasets	Table S3	figshare	doi:10.6084/m9.figshare.1603457	http://dx.doi.org/10.6084/m9.figshare.1603457
100 mouse hair-bundle ear-equivalents pool B	Ion-trap mass spectrometry	nanoAcquity LC system	Waters	LTQ Velos linear ion trap mass spectrometer	Thermo Scientific	Peptide matching by Comet	Protein assembly by PAW	BUN_mouse_Velos_B_3	GIL1591_P21_CD1_Bun2-3_10-15ng_75um_140_20141004_VE2.raw	ProteomeXchange	PXD002415	http://proteomecentral.proteomexchange.org/cgi/GetDataset?ID=PXD002415						Annotation	Comparison of datasets	Table S3	figshare	doi:10.6084/m9.figshare.1603457	http://dx.doi.org/10.6084/m9.figshare.1603457
100 mouse hair-bundle ear-equivalents pool B	Ion-trap mass spectrometry	nanoAcquity LC system	Waters	LTQ Velos linear ion trap mass spectrometer	Thermo Scientific	Peptide matching by Comet	Protein assembly by PAW	BUN_mouse_Velos_B_4	GIL1591_P21_CD1_Bun2-4_10-15ng_75um_140_20141004_VE2.raw	ProteomeXchange	PXD002415	http://proteomecentral.proteomexchange.org/cgi/GetDataset?ID=PXD002415						Annotation	Comparison of datasets	Table S3	figshare	doi:10.6084/m9.figshare.1603457	http://dx.doi.org/10.6084/m9.figshare.1603457
100 mouse hair-bundle ear-equivalents pool B	Ion-trap mass spectrometry	nanoAcquity LC system	Waters	LTQ Velos linear ion trap mass spectrometer	Thermo Scientific	Peptide matching by Comet	Protein assembly by PAW	BUN_mouse_Velos_B_5	GIL1591_P21_CD1_Bun2-5_10-15ng_75um_140_20141004_VE2.raw	ProteomeXchange	PXD002415	http://proteomecentral.proteomexchange.org/cgi/GetDataset?ID=PXD002415						Annotation	Comparison of datasets	Table S3	figshare	doi:10.6084/m9.figshare.1603457	http://dx.doi.org/10.6084/m9.figshare.1603457
100 mouse hair-bundle ear-equivalents pool B	Ion-trap mass spectrometry	nanoAcquity LC system	Waters	LTQ Velos linear ion trap mass spectrometer	Thermo Scientific	Peptide matching by Comet	Protein assembly by PAW	BUN_mouse_Velos_B_6	GIL1591_P21_CD1_Bun2-6_10-15ng_75um_140_20141004_VE2.raw	ProteomeXchange	PXD002415	http://proteomecentral.proteomexchange.org/cgi/GetDataset?ID=PXD002415						Annotation	Comparison of datasets	Table S3	figshare	doi:10.6084/m9.figshare.1603457	http://dx.doi.org/10.6084/m9.figshare.1603457
100 mouse hair-bundle ear-equivalents pool C	Ion-trap mass spectrometry	nanoAcquity LC system	Waters	LTQ Velos linear ion trap mass spectrometer	Thermo Scientific	Peptide matching by Comet	Protein assembly by PAW	BUN_mouse_Velos_C_1	GIL1591_P21_CD1_Bun3-1_10-15ng_75um_140_20141004_VE2.raw	ProteomeXchange	PXD002415	http://proteomecentral.proteomexchange.org/cgi/GetDataset?ID=PXD002415						Annotation	Comparison of datasets	Table S3	figshare	doi:10.6084/m9.figshare.1603457	http://dx.doi.org/10.6084/m9.figshare.1603457
100 mouse hair-bundle ear-equivalents pool C	Ion-trap mass spectrometry	nanoAcquity LC system	Waters	LTQ Velos linear ion trap mass spectrometer	Thermo Scientific	Peptide matching by Comet	Protein assembly by PAW	BUN_mouse_Velos_C_2	GIL1591_P21_CD1_Bun3-2_10-15ng_75um_140_20141004_VE2.raw	ProteomeXchange	PXD002415	http://proteomecentral.proteomexchange.org/cgi/GetDataset?ID=PXD002415						Annotation	Comparison of datasets	Table S3	figshare	doi:10.6084/m9.figshare.1603457	http://dx.doi.org/10.6084/m9.figshare.1603457
100 mouse hair-bundle ear-equivalents pool C	Ion-trap mass spectrometry	nanoAcquity LC system	Waters	LTQ Velos linear ion trap mass spectrometer	Thermo Scientific	Peptide matching by Comet	Protein assembly by PAW	BUN_mouse_Velos_C_3	GIL1591_P21_CD1_Bun3-3_10-15ng_75um_140_20141004_VE2.raw	ProteomeXchange	PXD002415	http://proteomecentral.proteomexchange.org/cgi/GetDataset?ID=PXD002415						Annotation	Comparison of datasets	Table S3	figshare	doi:10.6084/m9.figshare.1603457	http://dx.doi.org/10.6084/m9.figshare.1603457
100 mouse hair-bundle ear-equivalents pool C	Ion-trap mass spectrometry	nanoAcquity LC system	Waters	LTQ Velos linear ion trap mass spectrometer	Thermo Scientific	Peptide matching by Comet	Protein assembly by PAW	BUN_mouse_Velos_C_4	GIL1591_P21_CD1_Bun3-4_10-15ng_75um_140_20141004_VE2.raw	ProteomeXchange	PXD002415	http://proteomecentral.proteomexchange.org/cgi/GetDataset?ID=PXD002415						Annotation	Comparison of datasets	Table S3	figshare	doi:10.6084/m9.figshare.1603457	http://dx.doi.org/10.6084/m9.figshare.1603457
100 mouse hair-bundle ear-equivalents pool C	Ion-trap mass spectrometry	nanoAcquity LC system	Waters	LTQ Velos linear ion trap mass spectrometer	Thermo Scientific	Peptide matching by Comet	Protein assembly by PAW	BUN_mouse_Velos_C_5	GIL1591_P21_CD1_Bun3-5_10-15ng_75um_140_20141004_VE2.raw	ProteomeXchange	PXD002415	http://proteomecentral.proteomexchange.org/cgi/GetDataset?ID=PXD002415						Annotation	Comparison of datasets	Table S3	figshare	doi:10.6084/m9.figshare.1603457	http://dx.doi.org/10.6084/m9.figshare.1603457
100 mouse hair-bundle ear-equivalents pool C	Ion-trap mass spectrometry	nanoAcquity LC system	Waters	LTQ Velos linear ion trap mass spectrometer	Thermo Scientific	Peptide matching by Comet	Protein assembly by PAW	BUN_mouse_Velos_C_6	GIL1591_P21_CD1_Bun3-6_10-15ng_75um_140_20141004_VE2.raw	ProteomeXchange	PXD002415	http://proteomecentral.proteomexchange.org/cgi/GetDataset?ID=PXD002415						Annotation	Comparison of datasets	Table S3	figshare	doi:10.6084/m9.figshare.1603457	http://dx.doi.org/10.6084/m9.figshare.1603457
100 mouse hair-bundle ear-equivalents pool D	Ion-trap mass spectrometry	nanoAcquity LC system	Waters	LTQ Velos linear ion trap mass spectrometer	Thermo Scientific	Peptide matching by Comet	Protein assembly by PAW	BUN_mouse_Velos_D_1	GIL1591_P21_CD1_Bun4-1_10-15ng_75um_140_20141004_VE2.raw	ProteomeXchange	PXD002415	http://proteomecentral.proteomexchange.org/cgi/GetDataset?ID=PXD002415						Annotation	Comparison of datasets	Table S3	figshare	doi:10.6084/m9.figshare.1603457	http://dx.doi.org/10.6084/m9.figshare.1603457
100 mouse hair-bundle ear-equivalents pool D	Ion-trap mass spectrometry	nanoAcquity LC system	Waters	LTQ Velos linear ion trap mass spectrometer	Thermo Scientific	Peptide matching by Comet	Protein assembly by PAW	BUN_mouse_Velos_D_2	GIL1591_P21_CD1_Bun4-2_10-15ng_75um_140_20141004_VE2.raw	ProteomeXchange	PXD002415	http://proteomecentral.proteomexchange.org/cgi/GetDataset?ID=PXD002415						Annotation	Comparison of datasets	Table S3	figshare	doi:10.6084/m9.figshare.1603457	http://dx.doi.org/10.6084/m9.figshare.1603457
100 mouse hair-bundle ear-equivalents pool D	Ion-trap mass spectrometry	nanoAcquity LC system	Waters	LTQ Velos linear ion trap mass spectrometer	Thermo Scientific	Peptide matching by Comet	Protein assembly by PAW	BUN_mouse_Velos_D_3	GIL1591_P21_CD1_Bun4-3_10-15ng_75um_140_20141004_VE2.raw	ProteomeXchange	PXD002415	http://proteomecentral.proteomexchange.org/cgi/GetDataset?ID=PXD002415						Annotation	Comparison of datasets	Table S3	figshare	doi:10.6084/m9.figshare.1603457	http://dx.doi.org/10.6084/m9.figshare.1603457
100 mouse hair-bundle ear-equivalents pool D	Ion-trap mass spectrometry	nanoAcquity LC system	Waters	LTQ Velos linear ion trap mass spectrometer	Thermo Scientific	Peptide matching by Comet	Protein assembly by PAW	BUN_mouse_Velos_D_4	GIL1591_P21_CD1_Bun4-4_10-15ng_75um_140_20141004_VE2.raw	ProteomeXchange	PXD002415	http://proteomecentral.proteomexchange.org/cgi/GetDataset?ID=PXD002415						Annotation	Comparison of datasets	Table S3	figshare	doi:10.6084/m9.figshare.1603457	http://dx.doi.org/10.6084/m9.figshare.1603457
100 mouse hair-bundle ear-equivalents pool D	Ion-trap mass spectrometry	nanoAcquity LC system	Waters	LTQ Velos linear ion trap mass spectrometer	Thermo Scientific	Peptide matching by Comet	Protein assembly by PAW	BUN_mouse_Velos_D_5	GIL1591_P21_CD1_Bun4-5_10-15ng_75um_140_20141004_VE2.raw	ProteomeXchange	PXD002415	http://proteomecentral.proteomexchange.org/cgi/GetDataset?ID=PXD002415						Annotation	Comparison of datasets	Table S3	figshare	doi:10.6084/m9.figshare.1603457	http://dx.doi.org/10.6084/m9.figshare.1603457
100 mouse hair-bundle ear-equivalents pool D	Ion-trap mass spectrometry	nanoAcquity LC system	Waters	LTQ Velos linear ion trap mass spectrometer	Thermo Scientific	Peptide matching by Comet	Protein assembly by PAW	BUN_mouse_Velos_D_6	GIL1591_P21_CD1_Bun4-6_10-15ng_75um_140_20141004_VE2.raw	ProteomeXchange	PXD002415	http://proteomecentral.proteomexchange.org/cgi/GetDataset?ID=PXD002415						Annotation	Comparison of datasets	Table S3	figshare	doi:10.6084/m9.figshare.1603457	http://dx.doi.org/10.6084/m9.figshare.1603457
10 mouse utricles pool A	Ion-trap mass spectrometry	nanoAcquity LC system	Waters	LTQ Velos linear ion trap mass spectrometer	Thermo Scientific	Peptide matching by Comet	Protein assembly by PAW	UTR_mouse_Velos_A_1	GIL1591_P21_CD1_EPI1-1_200-300ng_75um_140min_20141008_VE2.raw	ProteomeXchange	PXD002415	http://proteomecentral.proteomexchange.org/cgi/GetDataset?ID=PXD002415						Annotation	Comparison of datasets	Table S3	figshare	doi:10.6084/m9.figshare.1603457	http://dx.doi.org/10.6084/m9.figshare.1603457
10 mouse utricles pool A	Ion-trap mass spectrometry	nanoAcquity LC system	Waters	LTQ Velos linear ion trap mass spectrometer	Thermo Scientific	Peptide matching by Comet	Protein assembly by PAW	UTR_mouse_Velos_A_2	GIL1591_P21_CD1_EPI1-2_200-300ng_75um_140min_20141008_VE2.raw	ProteomeXchange	PXD002415	http://proteomecentral.proteomexchange.org/cgi/GetDataset?ID=PXD002415						Annotation	Comparison of datasets	Table S3	figshare	doi:10.6084/m9.figshare.1603457	http://dx.doi.org/10.6084/m9.figshare.1603457
10 mouse utricles pool A	Ion-trap mass spectrometry	nanoAcquity LC system	Waters	LTQ Velos linear ion trap mass spectrometer	Thermo Scientific	Peptide matching by Comet	Protein assembly by PAW	UTR_mouse_Velos_A_3	GIL1591_P21_CD1_EPI1-3_200-300ng_75um_140min_20141008_VE2.raw	ProteomeXchange	PXD002415	http://proteomecentral.proteomexchange.org/cgi/GetDataset?ID=PXD002415						Annotation	Comparison of datasets	Table S3	figshare	doi:10.6084/m9.figshare.1603457	http://dx.doi.org/10.6084/m9.figshare.1603457
10 mouse utricles pool A	Ion-trap mass spectrometry	nanoAcquity LC system	Waters	LTQ Velos linear ion trap mass spectrometer	Thermo Scientific	Peptide matching by Comet	Protein assembly by PAW	UTR_mouse_Velos_A_4	GIL1591_P21_CD1_EPI1-4_200-300ng_75um_140min_20141008_VE2.raw	ProteomeXchange	PXD002415	http://proteomecentral.proteomexchange.org/cgi/GetDataset?ID=PXD002415						Annotation	Comparison of datasets	Table S3	figshare	doi:10.6084/m9.figshare.1603457	http://dx.doi.org/10.6084/m9.figshare.1603457
10 mouse utricles pool A	Ion-trap mass spectrometry	nanoAcquity LC system	Waters	LTQ Velos linear ion trap mass spectrometer	Thermo Scientific	Peptide matching by Comet	Protein assembly by PAW	UTR_mouse_Velos_A_5	GIL1591_P21_CD1_EPI1-5_200-300ng_75um_140min_20141008_VE2.raw	ProteomeXchange	PXD002415	http://proteomecentral.proteomexchange.org/cgi/GetDataset?ID=PXD002415						Annotation	Comparison of datasets	Table S3	figshare	doi:10.6084/m9.figshare.1603457	http://dx.doi.org/10.6084/m9.figshare.1603457
10 mouse utricles pool A	Ion-trap mass spectrometry	nanoAcquity LC system	Waters	LTQ Velos linear ion trap mass spectrometer	Thermo Scientific	Peptide matching by Comet	Protein assembly by PAW	UTR_mouse_Velos_A_6	GIL1591_P21_CD1_EPI1-6_200-300ng_75um_140min_20141008_VE2.raw	ProteomeXchange	PXD002415	http://proteomecentral.proteomexchange.org/cgi/GetDataset?ID=PXD002415						Annotation	Comparison of datasets	Table S3	figshare	doi:10.6084/m9.figshare.1603457	http://dx.doi.org/10.6084/m9.figshare.1603457
10 mouse utricles pool B	Ion-trap mass spectrometry	nanoAcquity LC system	Waters	LTQ Velos linear ion trap mass spectrometer	Thermo Scientific	Peptide matching by Comet	Protein assembly by PAW	UTR_mouse_Velos_B_1	GIL1591_P21_CD1_EPI2-1_200-300ng_75um_140min_20141008_VE2.raw	ProteomeXchange	PXD002415	http://proteomecentral.proteomexchange.org/cgi/GetDataset?ID=PXD002415						Annotation	Comparison of datasets	Table S3	figshare	doi:10.6084/m9.figshare.1603457	http://dx.doi.org/10.6084/m9.figshare.1603457
10 mouse utricles pool B	Ion-trap mass spectrometry	nanoAcquity LC system	Waters	LTQ Velos linear ion trap mass spectrometer	Thermo Scientific	Peptide matching by Comet	Protein assembly by PAW	UTR_mouse_Velos_B_2	GIL1591_P21_CD1_EPI2-2_200-300ng_75um_140min_20141008_VE2.raw	ProteomeXchange	PXD002415	http://proteomecentral.proteomexchange.org/cgi/GetDataset?ID=PXD002415						Annotation	Comparison of datasets	Table S3	figshare	doi:10.6084/m9.figshare.1603457	http://dx.doi.org/10.6084/m9.figshare.1603457
10 mouse utricles pool B	Ion-trap mass spectrometry	nanoAcquity LC system	Waters	LTQ Velos linear ion trap mass spectrometer	Thermo Scientific	Peptide matching by Comet	Protein assembly by PAW	UTR_mouse_Velos_B_3	GIL1591_P21_CD1_EPI2-3_200-300ng_75um_140min_20141008_VE2.raw	ProteomeXchange	PXD002415	http://proteomecentral.proteomexchange.org/cgi/GetDataset?ID=PXD002415						Annotation	Comparison of datasets	Table S3	figshare	doi:10.6084/m9.figshare.1603457	http://dx.doi.org/10.6084/m9.figshare.1603457
10 mouse utricles pool B	Ion-trap mass spectrometry	nanoAcquity LC system	Waters	LTQ Velos linear ion trap mass spectrometer	Thermo Scientific	Peptide matching by Comet	Protein assembly by PAW	UTR_mouse_Velos_B_4	GIL1591_P21_CD1_EPI2-4_200-300ng_75um_140min_20141008_VE2.raw	ProteomeXchange	PXD002415	http://proteomecentral.proteomexchange.org/cgi/GetDataset?ID=PXD002415						Annotation	Comparison of datasets	Table S3	figshare	doi:10.6084/m9.figshare.1603457	http://dx.doi.org/10.6084/m9.figshare.1603457
10 mouse utricles pool B	Ion-trap mass spectrometry	nanoAcquity LC system	Waters	LTQ Velos linear ion trap mass spectrometer	Thermo Scientific	Peptide matching by Comet	Protein assembly by PAW	UTR_mouse_Velos_B_5	GIL1591_P21_CD1_EPI2-5_200-300ng_75um_140min_20141008_VE2.raw	ProteomeXchange	PXD002415	http://proteomecentral.proteomexchange.org/cgi/GetDataset?ID=PXD002415						Annotation	Comparison of datasets	Table S3	figshare	doi:10.6084/m9.figshare.1603457	http://dx.doi.org/10.6084/m9.figshare.1603457
10 mouse utricles pool B	Ion-trap mass spectrometry	nanoAcquity LC system	Waters	LTQ Velos linear ion trap mass spectrometer	Thermo Scientific	Peptide matching by Comet	Protein assembly by PAW	UTR_mouse_Velos_B_6	GIL1591_P21_CD1_EPI2-6_200-300ng_75um_140min_20141008_VE2.raw	ProteomeXchange	PXD002415	http://proteomecentral.proteomexchange.org/cgi/GetDataset?ID=PXD002415						Annotation	Comparison of datasets	Table S3	figshare	doi:10.6084/m9.figshare.1603457	http://dx.doi.org/10.6084/m9.figshare.1603457
10 mouse utricles pool C	Ion-trap mass spectrometry	nanoAcquity LC system	Waters	LTQ Velos linear ion trap mass spectrometer	Thermo Scientific	Peptide matching by Comet	Protein assembly by PAW	UTR_mouse_Velos_C_1	GIL1591_P21_CD1_EPI3-1_200-300ng_75um_140min_20141008_VE2.raw	ProteomeXchange	PXD002415	http://proteomecentral.proteomexchange.org/cgi/GetDataset?ID=PXD002415						Annotation	Comparison of datasets	Table S3	figshare	doi:10.6084/m9.figshare.1603457	http://dx.doi.org/10.6084/m9.figshare.1603457
10 mouse utricles pool C	Ion-trap mass spectrometry	nanoAcquity LC system	Waters	LTQ Velos linear ion trap mass spectrometer	Thermo Scientific	Peptide matching by Comet	Protein assembly by PAW	UTR_mouse_Velos_C_2	GIL1591_P21_CD1_EPI3-2_200-300ng_75um_140min_20141008_VE2.raw	ProteomeXchange	PXD002415	http://proteomecentral.proteomexchange.org/cgi/GetDataset?ID=PXD002415						Annotation	Comparison of datasets	Table S3	figshare	doi:10.6084/m9.figshare.1603457	http://dx.doi.org/10.6084/m9.figshare.1603457
10 mouse utricles pool C	Ion-trap mass spectrometry	nanoAcquity LC system	Waters	LTQ Velos linear ion trap mass spectrometer	Thermo Scientific	Peptide matching by Comet	Protein assembly by PAW	UTR_mouse_Velos_C_3	GIL1591_P21_CD1_EPI3-3_200-300ng_75um_140min_20141008_VE2.raw	ProteomeXchange	PXD002415	http://proteomecentral.proteomexchange.org/cgi/GetDataset?ID=PXD002415						Annotation	Comparison of datasets	Table S3	figshare	doi:10.6084/m9.figshare.1603457	http://dx.doi.org/10.6084/m9.figshare.1603457
10 mouse utricles pool C	Ion-trap mass spectrometry	nanoAcquity LC system	Waters	LTQ Velos linear ion trap mass spectrometer	Thermo Scientific	Peptide matching by Comet	Protein assembly by PAW	UTR_mouse_Velos_C_4	GIL1591_P21_CD1_EPI3-4_200-300ng_75um_140min_20141008_VE2.raw	ProteomeXchange	PXD002415	http://proteomecentral.proteomexchange.org/cgi/GetDataset?ID=PXD002415						Annotation	Comparison of datasets	Table S3	figshare	doi:10.6084/m9.figshare.1603457	http://dx.doi.org/10.6084/m9.figshare.1603457
10 mouse utricles pool C	Ion-trap mass spectrometry	nanoAcquity LC system	Waters	LTQ Velos linear ion trap mass spectrometer	Thermo Scientific	Peptide matching by Comet	Protein assembly by PAW	UTR_mouse_Velos_C_5	GIL1591_P21_CD1_EPI3-5_200-300ng_75um_140min_20141008_VE2.raw	ProteomeXchange	PXD002415	http://proteomecentral.proteomexchange.org/cgi/GetDataset?ID=PXD002415						Annotation	Comparison of datasets	Table S3	figshare	doi:10.6084/m9.figshare.1603457	http://dx.doi.org/10.6084/m9.figshare.1603457
10 mouse utricles pool C	Ion-trap mass spectrometry	nanoAcquity LC system	Waters	LTQ Velos linear ion trap mass spectrometer	Thermo Scientific	Peptide matching by Comet	Protein assembly by PAW	UTR_mouse_Velos_C_6	GIL1591_P21_CD1_EPI3-6_200-300ng_75um_140min_20141008_VE2.raw	ProteomeXchange	PXD002415	http://proteomecentral.proteomexchange.org/cgi/GetDataset?ID=PXD002415						Annotation	Comparison of datasets	Table S3	figshare	doi:10.6084/m9.figshare.1603457	http://dx.doi.org/10.6084/m9.figshare.1603457
10 mouse utricles pool D	Ion-trap mass spectrometry	nanoAcquity LC system	Waters	LTQ Velos linear ion trap mass spectrometer	Thermo Scientific	Peptide matching by Comet	Protein assembly by PAW	UTR_mouse_Velos_D_1	GIL1591_P21_CD1_EPI4-1_200-300ng_75um_140min_20141008_VE2.raw	ProteomeXchange	PXD002415	http://proteomecentral.proteomexchange.org/cgi/GetDataset?ID=PXD002415						Annotation	Comparison of datasets	Table S3	figshare	doi:10.6084/m9.figshare.1603457	http://dx.doi.org/10.6084/m9.figshare.1603457
10 mouse utricles pool D	Ion-trap mass spectrometry	nanoAcquity LC system	Waters	LTQ Velos linear ion trap mass spectrometer	Thermo Scientific	Peptide matching by Comet	Protein assembly by PAW	UTR_mouse_Velos_D_2	GIL1591_P21_CD1_EPI4-2_200-300ng_75um_140min_20141008_VE2.raw	ProteomeXchange	PXD002415	http://proteomecentral.proteomexchange.org/cgi/GetDataset?ID=PXD002415						Annotation	Comparison of datasets	Table S3	figshare	doi:10.6084/m9.figshare.1603457	http://dx.doi.org/10.6084/m9.figshare.1603457
10 mouse utricles pool D	Ion-trap mass spectrometry	nanoAcquity LC system	Waters	LTQ Velos linear ion trap mass spectrometer	Thermo Scientific	Peptide matching by Comet	Protein assembly by PAW	UTR_mouse_Velos_D_3	GIL1591_P21_CD1_EPI4-3_200-300ng_75um_140min_20141008_VE2.raw	ProteomeXchange	PXD002415	http://proteomecentral.proteomexchange.org/cgi/GetDataset?ID=PXD002415						Annotation	Comparison of datasets	Table S3	figshare	doi:10.6084/m9.figshare.1603457	http://dx.doi.org/10.6084/m9.figshare.1603457
10 mouse utricles pool D	Ion-trap mass spectrometry	nanoAcquity LC system	Waters	LTQ Velos linear ion trap mass spectrometer	Thermo Scientific	Peptide matching by Comet	Protein assembly by PAW	UTR_mouse_Velos_D_4	GIL1591_P21_CD1_EPI4-4_200-300ng_75um_140min_20141008_VE2.raw	ProteomeXchange	PXD002415	http://proteomecentral.proteomexchange.org/cgi/GetDataset?ID=PXD002415						Annotation	Comparison of datasets	Table S3	figshare	doi:10.6084/m9.figshare.1603457	http://dx.doi.org/10.6084/m9.figshare.1603457
10 mouse utricles pool D	Ion-trap mass spectrometry	nanoAcquity LC system	Waters	LTQ Velos linear ion trap mass spectrometer	Thermo Scientific	Peptide matching by Comet	Protein assembly by PAW	UTR_mouse_Velos_D_5	GIL1591_P21_CD1_EPI4-5_200-300ng_75um_140min_20141008_VE2.raw	ProteomeXchange	PXD002415	http://proteomecentral.proteomexchange.org/cgi/GetDataset?ID=PXD002415						Annotation	Comparison of datasets	Table S3	figshare	doi:10.6084/m9.figshare.1603457	http://dx.doi.org/10.6084/m9.figshare.1603457
10 mouse utricles pool D	Ion-trap mass spectrometry	nanoAcquity LC system	Waters	LTQ Velos linear ion trap mass spectrometer	Thermo Scientific	Peptide matching by Comet	Protein assembly by PAW	UTR_mouse_Velos_D_6	GIL1591_P21_CD1_EPI4-6_200-300ng_75um_140min_20141008_VE2.raw	ProteomeXchange	PXD002415	http://proteomecentral.proteomexchange.org/cgi/GetDataset?ID=PXD002415						Annotation	Comparison of datasets	Table S3	figshare	doi:10.6084/m9.figshare.1603457	http://dx.doi.org/10.6084/m9.figshare.1603457
