# Supplementary material for: Hair-bundle proteomes of avian and mammalian inner-ear utricles
Source: Sci Data. 2015 Dec 8;2:150074. doi: 10.1038/sdata.2015.74 (PMC4672683; doi:10.1038/sdata.2015.74)
Supplement: Supplementary Table S1 [file sdata201574-s2.xls]

## Sheet: Table S2
Supplemental Table 1:	Comparison of ion-trap instrument set-ups
In support of:	Wilmarth et al. "Hair-bundle proteomes of avian and mammalian inner-ear utricles"
General comments:	Detailed information for instrumentation, database searches, and protein assembly for all samples
Sample information:
Project code	GIL1591	GIL1591	CHI483	RAT592	RB2	PPG875	REP620	RS1	CHI518	CHI569	CHI591	CEP619	PPG878	PPG844	PPG864	UVaBUN	UVaUTR
Species	Mouse	Mouse	Rat	Rat	Rat	Rat	Rat	Rat	Chicken	Chicken	Chicken	Chicken	Chicken	Chicken	Chicken	Chicken	Chicken
Sample type	Bundles	Epithelium	Bundles	Bundles	Bundles	Epithelium	Epithelium	Epithelium	Bundles	Bundles	Bundles	Peeled epithelium	Peeled epithelium	Bundles	Peeled epithelium	Bundles	Peeled epithelium
Number of samples	4	4	1	3	1	1	5	1	6	4	3	5	3	4	4	4	4
Fractions per sample	6	6	3	5	6	6	6	6	6	6	6	6	6	6	6	6	6
Mass Spec:
Instrument	LTQ Velos	LTQ Velos	LTQ	LTQ	LTQ	LTQ	LTQ	LTQ	LTQ	LTQ	LTQ	LTQ	LTQ	LTQ Velos	LTQ Velos	Orbitrap Velos ETD	Orbitrap Velos ETD
LC system	Waters Nano Acquity	Waters Nano Acquity	Agilent 1100	Agilent 1100	Agilent 1100	Agilent 1100	Agilent 1100	Agilent 1100	Agilent 1100	Agilent 1100	Agilent 1100	Agilent 1100	Agilent 1100	Agilent 1100	Agilent 1100	Agilent 1200	Agilent 1200
LC duration (min)	140	140	100	200	100	200	200	100	200	200	200	200	200	210	210	110	135
Capillary temperature (degree C)	180	180	275	275	275	275	275	275	275	275	275	275	275	200	200	265	265
Ion source	Microm Captivespray	Microm Captivespray	Thermo Ion Max w/ 34 ga. metal needle	Thermo Ion Max w/ 34 ga. metal needle	Thermo Ion Max w/ 34 ga. metal needle	Thermo Ion Max w/ 34 ga. metal needle	Thermo Ion Max w/ 34 ga. metal needle	Thermo Ion Max w/ 34 ga. metal needle	Thermo Ion Max w/ 34 ga. metal needle	Thermo Ion Max w/ 34 ga. metal needle	Thermo Ion Max w/ 34 ga. metal needle	Thermo Ion Max w/ 34 ga. metal needle	Thermo Ion Max w/ 34 ga. metal needle	Thermo Ion Max w/ 34 ga. metal needle	Thermo Ion Max w/ 34 ga. metal needle	Protana nanospray	Protana nanospray
Full m/z range (Th)	400-1400	400-1400	400-2000	350-1800	400-2000	400-2000	350-1800	400-2000	350-1800	350-1800	350-1800	350-1800	400-2000	350-2000	350-2000	300-1600	300-1600
Resolution	na	na	na	na	na	na	na	na	na	na	na	na	na	na	na	60000	60000
Full AGC target	30000	30000	30000	30000	30000	30000	30000	30000	30000	30000	30000	30000	30000	30000	30000	900000	900000
Full maximum inject time (ms)	200	200	200	200	200	200	200	200	200	200	200	200	200	50	50	500	500
Number of dependent MS2 scans	10	10	3	3	3	3	3	3	3	3	3	3	3	5	5	20	20
MS2 collision type	CID	CID	CID	CID	CID	CID	CID	CID	CID	CID	CID	CID	CID	CID	CID	CID	CID
MS2 AGC	10000	10000	10000	10000	10000	10000	10000	10000	10000	10000	10000	10000	10000	10000	10000	8000	8000
MS2 maximum inject time (mse	100	100	200	200	200	200	200	200	200	200	200	200	200	100	100	25	25
Isolation window (Th)	2	2	3	3	3	3	3	3	3	3	3	3	3	2	2	3	3
Minimum ion intensity	5000	5000	5000	5000	5000	5000	5000	5000	5000	5000	5000	5000	5000	10000	10000	1000	1000
Normalized collision energy	30	30	35	35	35	35	35	35	35	35	35	35	35	35	35	35	35
Rejeced charge States	1+	1+	none	none	none	none	none	none	none	none	none	none	none	none	none	none	none
Exclusion repeat count	1	1	1	1	1	1	1	1	1	1	1	1	1	1	1	1	1
Exclusion mass low (Th)	1	1	1	1	1	1	1	1	1	1	1	1	1	1	1	1	1
Exclusion mass high (Th)	1.5	1.5	4	4	4	4	4	4	4	4	4	4	4	4	4	2	2
Exclusion list size	500	500	50	50	50	50	50	50	50	50	50	50	50	100	100	200	200
Exclusion duration (s)	30	30	30	30	30	30	30	30	30	30	30	30	30	30	30	60	60
FASTA protein database:
Ensembl release	76	76	75	75	75	75	75	75	77	77	77	77	77	77	77	77	77
Number of protein sequences	52998	52998	25724	25724	25724	25724	25724	25724	16366	16366	16366	16366	16366	16366	16366	16366	16366
Protein descriptions added from BioMart	yes	yes	yes	yes	yes	yes	yes	yes	yes	yes	yes	yes	yes	yes	yes	yes	yes
Include common contaminants	yes	yes	yes	yes	yes	yes	yes	yes	yes	yes	yes	yes	yes	yes	yes	yes	yes
Decoy sequence type	reversed	reversed	reversed	reversed	reversed	reversed	reversed	reversed	reversed	reversed	reversed	reversed	reversed	reversed	reversed	reversed	reversed
Database preparation software	in-house	in-house	in-house	in-house	in-house	in-house	in-house	in-house	in-house	in-house	in-house	in-house	in-house	in-house	in-house	in-house	in-house
Peak list creation:
MSConvert version	3.0.6705	3.0.6705	3.0.6705	3.0.6705	3.0.6705	3.0.6705	3.0.6705	3.0.6705	3.0.6705	3.0.6705	3.0.6705	3.0.6705	3.0.6705	3.0.6705	3.0.6705	3.0.6948	3.0.6948
Minimum ion count	15	15	15	15	15	15	15	15	15	15	15	15	15	15	15	15	15
Minimum intensity (absolute)	100	100	100	100	100	100	100	100	100	100	100	100	100	100	100	100	100
MSn level	2	2	2	2	2	2	2	2	2	2	2	2	2	2	2	2	2
Number of MS2 scans	425928	602642	29115	288649	50633	122499	7222799	67506	514742	378919	361008	744242	303429	683293	1068220	647197	818899
Number of MS2 spectra searched	710744	1084379	55391	524080	87309	240124	1419458	126300	910162	668110	639373	1454682	570078	1238355	2071348	1104207	1305500
Search engine:
Comet version	2014.02 rev. 2	2014.02 rev. 2	2014.02 rev. 2	2014.02 rev. 2	2014.02 rev. 2	2014.02 rev. 2	2014.02 rev. 2	2014.02 rev. 2	2014.02 rev. 2	2014.02 rev. 2	2014.02 rev. 2	2014.02 rev. 2	2014.02 rev. 2	2014.02 rev. 2	2014.02 rev. 2	2014.02 rev. 2	2014.02 rev. 2
Database	Mus_musculus.GRCm38.pep.all.fixed_both.fasta	Mus_musculus.GRCm38.pep.all.fixed_both.fasta	Rattus_norvegicus.Rnor_5.0.75.pep.all.fixed.fasta	Rattus_norvegicus.Rnor_5.0.75.pep.all.fixed.fasta	Rattus_norvegicus.Rnor_5.0.75.pep.all.fixed.fasta	Rattus_norvegicus.Rnor_5.0.75.pep.all.fixed.fasta	Rattus_norvegicus.Rnor_5.0.75.pep.all.fixed.fasta	Rattus_norvegicus.Rnor_5.0.75.pep.all.fixed.fasta	Gallus_gallus.Galgal4.pep.all.fixed.extras_both.fasta	Gallus_gallus.Galgal4.pep.all.fixed.extras_both.fasta	Gallus_gallus.Galgal4.pep.all.fixed.extras_both.fasta	Gallus_gallus.Galgal4.pep.all.fixed.extras_both.fasta	Gallus_gallus.Galgal4.pep.all.fixed.extras_both.fasta	Gallus_gallus.Galgal4.pep.all.fixed.extras_both.fasta	Gallus_gallus.Galgal4.pep.all.fixed.extras_both.fasta	Gallus_gallus.Galgal4.pep.all.fixed.extras_both.fasta	Gallus_gallus.Galgal4.pep.all.fixed.extras_both.fasta
Parent ion mass tolerance	2.5 Da	2.5 Da	2.5 Da	2.5 Da	2.5 Da	2.5 Da	2.5 Da	2.5 Da	2.5 Da	2.5 Da	2.5 Da	2.5 Da	2.5 Da	2.5 Da	2.5 Da	1.5 Da	1.5 Da
Parent ion mass type	average	average	average	average	average	average	average	average	average	average	average	average	average	average	average	monoisotopic	monoisotopic
Search enzyme	trypsin (KR, no P)	trypsin (KR, no P)	trypsin (KR, no P)	trypsin (KR, no P)	trypsin (KR, no P)	trypsin (KR, no P)	trypsin (KR, no P)	trypsin (KR, no P)	trypsin (KR, no P)	trypsin (KR, no P)	trypsin (KR, no P)	trypsin (KR, no P)	trypsin (KR, no P)	trypsin (KR, no P)	trypsin (KR, no P)	trypsin (KR, no P)	trypsin (KR, no P)
Fully tryptic termini	yes	yes	yes	yes	yes	yes	yes	yes	yes	yes	yes	yes	yes	yes	yes	yes	yes
Maximum missed cleavages	2	2	2	2	2	2	2	2	2	2	2	2	2	2	2	2	2
Variable modifications	M+15.9949	M+15.9949	M+15.9949	M+15.9949	M+15.9949	M+15.9949	M+15.9949	M+15.9949	M+15.9949	M+15.9949	M+15.9949	M+15.9949	M+15.9949	M+15.9949	M+15.9949	M+15.9949	M+15.9949
Maximum number of variable mods per peptide	3	3	3	3	3	3	3	3	3	3	3	3	3	3	3	3	3
Fargment ion tolerance	1.0005 Da	1.0005 Da	1.0005 Da	1.0005 Da	1.0005 Da	1.0005 Da	1.0005 Da	1.0005 Da	1.0005 Da	1.0005 Da	1.0005 Da	1.0005 Da	1.0005 Da	1.0005 Da	1.0005 Da	1.0005 Da	1.0005 Da
Fragment ion bin offset	0.4	0.4	0.4	0.4	0.4	0.4	0.4	0.4	0.4	0.4	0.4	0.4	0.4	0.4	0.4	0.4	0.4
Fragment ion mass type	monoisotopic	monoisotopic	monoisotopic	monoisotopic	monoisotopic	monoisotopic	monoisotopic	monoisotopic	monoisotopic	monoisotopic	monoisotopic	monoisotopic	monoisotopic	monoisotopic	monoisotopic	monoisotopic	monoisotopic
Ion series used in scoring	b, y, neutral loss peaks	b, y, neutral loss peaks	b, y, neutral loss peaks	b, y, neutral loss peaks	b, y, neutral loss peaks	b, y, neutral loss peaks	b, y, neutral loss peaks	b, y, neutral loss peaks	b, y, neutral loss peaks	b, y, neutral loss peaks	b, y, neutral loss peaks	b, y, neutral loss peaks	b, y, neutral loss peaks	b, y, neutral loss peaks	b, y, neutral loss peaks	b, y, neutral loss peaks	b, y, neutral loss peaks
Maximum parent ion charge state	6	6	6	6	6	6	6	6	6	6	6	6	6	6	6	6	6
Maximum fragment ion charge state	3	3	3	3	3	3	3	3	3	3	3	3	3	3	3	3	3
Theoretical digest mass range	600-5000 Da	600-5000 Da	600-5000 Da	600-5000 Da	600-5000 Da	600-5000 Da	600-5000 Da	600-5000 Da	600-5000 Da	600-5000 Da	600-5000 Da	600-5000 Da	600-5000 Da	600-5000 Da	600-5000 Da	600-5000 Da	600-5000 Da
Static modifications	C+57.0215	C+57.0215	C+57.0215	C+57.0215	C+57.0215	C+57.0215	C+57.0215	C+57.0215	C+57.0215	C+57.0215	C+57.0215	C+57.0215	C+57.0215	C+57.0215	C+57.0215	C+57.0215	C+57.0215
Peptide to protein mapping:
Software	in-house (PAW pipeline)	in-house (PAW pipeline)	in-house (PAW pipeline)	in-house (PAW pipeline)	in-house (PAW pipeline)	in-house (PAW pipeline)	in-house (PAW pipeline)	in-house (PAW pipeline)	in-house (PAW pipeline)	in-house (PAW pipeline)	in-house (PAW pipeline)	in-house (PAW pipeline)	in-house (PAW pipeline)	in-house (PAW pipeline)	in-house (PAW pipeline)	in-house (PAW pipeline)	in-house (PAW pipeline)
Number scans passing score thresholds	14433	99781	2318	24686	4101	42074	202008	15321	47391	40937	31097	196999	63275	103066	171397	95052	239368
Number decoys passing score thresholds	796	1193	136	1269	254	397	2505	211	2730	2215	1698	2280	859	5380	2195	4861	2821
PSM FDR (scan-based)	0.058	0.012	0.0623	0.0542	0.066	0.0095	0.0126	0.014	0.0611	0.0572	0.0578	0.0117	0.0138	0.055	0.013	0.054	0.012
Parsimony analysis	identical set grouping and subset removal	identical set grouping and subset removal	identical set grouping and subset removal	identical set grouping and subset removal	identical set grouping and subset removal	identical set grouping and subset removal	identical set grouping and subset removal	identical set grouping and subset removal	identical set grouping and subset removal	identical set grouping and subset removal	identical set grouping and subset removal	identical set grouping and subset removal	identical set grouping and subset removal	identical set grouping and subset removal	identical set grouping and subset removal	identical set grouping and subset removal	identical set grouping and subset removal
Minimum peptides per protein	2	2	2	2	2	2	2	2	2	2	2	2	2	2	2	2	2
Minimum unique peptides per protein	0	0	0	0	0	0	0	0	0	0	0	0	0	0	0	0	0
Number of identified proteins (non-redundant, excluding contaminants without grouping)	298	2049	119	567	230	1676	2480	1282	587	789	650	2295	1145	1603	2064	1536	2831
Number of decoy proteins (non-redundant, excluding contaminants without grouping)	6	20	1	21	2	5	42	8	57	49	33	52	7	209	41	255	67
Preliminary protein FDR	0.0205479	0.00985707	0.00847458	0.0384615	0.00877193	0.00299222	0.0172272	0.00627943	0.107547	0.0662162	0.0534846	0.0231832	0.00615114	0.149928	0.0202669	0.199063	0.0242402
Protein grouping method	extended parsimony	extended parsimony	extended parsimony	extended parsimony	extended parsimony	extended parsimony	extended parsimony	extended parsimony	extended parsimony	extended parsimony	extended parsimony	extended parsimony	extended parsimony	extended parsimony	extended parsimony	extended parsimony	extended parsimony
